# Supplementary material for: Exploring evidence gaps in clinical trials in thermal burns care: an umbrella review
Source: BMJ Open. 2025 Jun 25;15(6):e094303. doi: 10.1136/bmjopen-2024-094303 (PMC12198850; doi:10.1136/bmjopen-2024-094303)
Supplement: online supplemental file 2 [file bmjopen-15-6-s002.xlsx]

## Sheet: Overview
Study	Very low	Low	Moderate	High	No judgement	Total outcomes		Risk of bias	Indirectness	Imprecision	Inconsistency	Publication bias	Not reported
Bairagi 2021	10	0	0	0	0	10		10	3	10	3	10	0
Clare 2022	4	8	0	0	0	12		12	0	12	0	0	0
Gates 2020	12	3	0	0	0	15		14	0	8	14	0	0
Gittings 2018	18	2	0	0	0	20		20	0	20	18	0	0
Heliste 2022	0	0	2	6	0	8		0	0	0	2	0	0
Hoggewerf 2020	2	3	1	0	3	9		4	0	6	0	0	3
Huang 2021	0	6	0	0	0	6		0	0	0	6	0	0
Jiang 2021	1	2	0	0	11	14		3	0	3	0	0	11
Joseph 2022	2	1	0	0	0	3		2	0	3	2	0	0
Kheir 2020	6	0	0	0	0	6		5	5	6	0	0	0
Kudchadkar 2022	3	1	0	0	9	13		3	0	3	2	0	9
Lambert 2020	7	6	0	0	8	21		13	11	2	0	0	8
Lewis 2018	7	4	10	0	10	31		19	0	10	0	0	10
McQuilten 2018	4	2	1	0	0	7		6	0	6	1	0	0
Miller 2019	9	0	0	0	0	9		0	0	0	0	0	9
Miroshnychenko 2021	7	3	0	0	1	11		10	0	8	10	1	1
Padilla 2019	9	0	0	0	3	12		6	9	9	1	0	3
Totals	101	41	14	6	45	207		127	28	106	59	11	54
%	48.7923	19.8068	6.76329	2.89855	21.7391
Hadoush 2022	NA	NA	NA	NA	NA	NA		NR	NR	NR	NR	NR	NR

## Sheet: Bairagi 2021
Outcomes	Effect size & Confidence Interval	# participants [# studies]	Certainty of evidence	Reasons for downgrading/upgrading
GRADE Certainty Assessment for Adult Burn Wounds
Re-epithelialization; Time	Not reported	256 [2 RCTs]	Very low	Risk of bias; Indirectness; Imprecision; Publication bias (industry funding)
Pain	SMD -0.62 (-0.90, -0.35)	242 [2 RCTs]	Very low	Risk of bias; Inconsistency; Imprecision; Publication bias (industry funding)
Adverse Event: Infection—Surgical Wound Infection	OR 1.52 (0.25, 9.27)	284 [2 RCTs]	Very low	Risk of bias; Imprecision; Publication bias (industry funding)
GRADE Certainty Assessment for Adult Donor Site Wounds
Re-epithelialization; Time	SMD -5.71 (-10.61, -0.81)	136 [2 RCTs]	Very low	Risk of bias; Inconsistency; Indirectness; Imprecision; Publication bias (industry funding)
Pain	Not reported	136 [2 RCTs]	Very low	Risk of bias; Inconsistency; Imprecision; Publication bias (industry funding)
Adverse Event: Infection—Cellulitis	OR 0.19 (0.01 to 4.11)	136 [2 RCTs]	Very low	Risk of bias; Indirectness; Imprecision; Publication bias (industry funding)
GRADE Certainty Assessment for Pediatric Burn Wounds
Re-epithelialization; Time	SMD -1.75 (-3.45, -0.05)	9 [1 RCT]	Very low	Risk of bias; Imprecision; Publication bias (industry funding)
Pain	SMD -0.24 (-1.56, 1.08)	9 [1 RCT]	Very low	Risk of bias; Imprecision; Publication bias (industry funding)
Adverse Event: Infection—Sepsis	OR 3.00 (0.09, 95.17)	9 [1 RCT]	Very low	Risk of bias; Imprecision; Publication bias (industry funding)
Adverse Event: Infection—Surgical Wound Infection	OR 3.00 (0.09, 95.17)	9 [1 RCT]	Very low	Risk of bias; Imprecision; Publication bias (industry funding)

## Sheet: Clare 2022
Outcomes	Effect size & Confidence Interval	# participants [# studies]	Certainty of evidence	Reasons for downgrading/upgrading
Summary of findings 1. Amniotic membrane transplant (AMT) for moderate ocular burns
Failure of re-epithelialisation by day 21 post-injury	RR = 0.18 (0.02, 1.31)	36 eyes [1 RCT]	Very low	Risk of bias; Imprecision (wide CI)
Visual acuity at final follow-up	0.32 logMAR lower (0.55, 0.09 lower)	36 eyes [1 RCT]	Low	Risk of bias; Imprecision (small study)
Corneal neovascularisation	RR = 0.56 (0.21, 1.48)	36 eyes [1 RCT]	Very low	Risk of bias; Imprecision (wide CI); Imprecision (small study)
Symblepharon	RR = 0.41 (0.02, 9.48)	36 eyes [1 RCT]	Very low	Risk of bias; Imprecision (wide CI); Imprecision (small study)
Time-to-epithelialisation	13 days lower (26.30 lower to 0.30 higher)	36 eyes [1 RCT]	Very low	Risk of bias; Imprecision (wide CI); Imprecision (small study)
Adverse effects	None reported	36 eyes [1 RCT]	Low	Risk of bias; Imprecision (small study)
Summary of findings 2. Amniotic membrane transplant (AMT) for severe ocular burns
Failure of re-epithelialisation by day 21 post-injury	RR = 1.03 (0.94, 1.12)	92 [2 RCTs]	Low	Risk of bias; Imprecision (wide CI)
Visual acuity at final follow-up	0.01 logMAR higher (worse) (0.29 lower to 0.31 higher)	92 eyes [2 RCTs]	Low	Risk of bias; Imprecision (wide CI)
Corneal neovascularisation	RR = 0.84 (0.66, 1.06)	92 eyes [2 RCTs]	Low	Risk of bias; Imprecision (wide CI)
Symblepharon	RR = 0.89 (0.56, 1.42)	92 eyes [2 RCTs]	Low	Risk of bias; Imprecision (wide CI)
Time-to-epithelialisation	1.66 days lower (11.09 lower to 7.77 higher)	92 eyes [2 RCTs]	Low	Risk of bias; Imprecision (wide CI)
Adverse effects	None reported	92 eyes [2 RCTs]	Low	Risk of bias; Imprecision (wide CI)

## Sheet: Gates 2020
Outcomes	Effect size & Confidence Interval	# participants [# studies]	Certainty of evidence	Reasons for downgrading/upgrading
Summary of findings 1. Any digital technology versus usual care
Self-reported pain: varied scales	SMD: -0.48 (-0.66 to -0.29)	3200 [46 RCTs]	Very low	Risk of bias; Inconsistency
Observer-reported pain: varied scales	SMD: -0.68 (-0.91 to -0.45)	1199 [17 RCTs]	Low	Risk of bias; Inconsistency
Behavioral measures of pain: varied scales	SMD: -0.57 (-0.94 to -0.19)	1173 [19 RCTs]	Very low	Risk of bias; Inconsistency
Self-reported distress: varied scales	SMD: -0.49 (-0.70 to -0.27)	1818 [19 RCTs]	Very low	Risk of bias; Inconsistency
Observer-reported distress: varied scales	SMD: -0.47 (-0.77 to -0.17)	826 [10 RCTs]	Low	Risk of bias; Inconsistency
Behavioral measures of distress: varied scales	SMD: -0.35 (-0.59 to -0.12)	1264 [17 RCTs]	Very low	Risk of bias; Inconsistency
Summary of findings 2. Any digital technology versus nondigital distraction
Self-reported pain: varied scales	SMD: -0.27 (-0.56 to 0.02)	771 [8 RCTs]	Low	Risk of bias; Inconsistency
Observer-reported pain: varied scales	SMD: -0.66 (-1.08 to 0.23)	181 [2 RCTs]	Very low	Risk of bias; Imprecision; Inconsistency
Self-reported distress: varied scales	SMD: -0.92 (-1.43 to -0.41)	235 [3 RCTs]	Very low	Risk of bias; Inconsistency; Imprecision
Observer-reported distress: varied scales	SMD: -0.32 (-0.98 to 0.34)	209 [3 RCTs]	Very low	Risk of bias; Inconsistency; Imprecision
Behavioral measures of distress: varied scales	SMD: 0.21 (-0.02 to 0.45)	288 [4 RCTs]	Very low	Risk of bias; Inconsistency; Imprecision
Summary of findings 3. Audiovisual eyeglasses versus projected movie distraction
Self-reported pain: Wong-Baker Faces Pain Rating scale (0–10)	MD: 0.01 (-2.36 to 2.39)	150 [2 RCTs]	Very low	Risk of bias; Inconsistency; Imprecision
Summary of findings 4. Video game versus virtual reality distraction
Self-reported pain: varied scales	SMD: 0.61 (-0.70 to 1.92)	117 [3 RCTs]	Very low	Inconsistency; Imprecision
Observer-reported pain: varied scales	SMD: 0.90 (-0.69 to 2.50)	117 [3 RCTs]	Very low	Risk of bias; Inconsistency; Imprecision
Behavioral measures of pain: varied scales	SMD: 0.24 (-0.30 to 0.78)	117 [3 RCTs]	Very low	Risk of bias; Imprecision

## Sheet: Gittings 2018
Outcomes	Effect size & Confidence Interval	# participants [# studies]	Certainty of evidence	Reasons for downgrading/upgrading
1. Muscle strength
Knee extension	SMD 0.74Nm, 95% CI -0.02 to 1.50	Not reported	Very low	Risk of bias; Inconsistency; Imprecision
Knee flexion	SMD 0.65, 95% CI 0.14–1.17	Not reported	Low	Risk of bias; Imprecision
Latissimus dorsi	MD 20.94, 95% CI 11.8–30.08	Not reported	Very low	Risk of bias; Inconsistency; Imprecision
Biceps	MD = 1.10kg, 95% CI -2.37 to 4.57	Not reported	Very low	Risk of bias; Inconsistency; Imprecision
Triceps	MD = 1.5kg, 95% CI -1.60 to 4.60	Not reported	Very low	Risk of bias; Inconsistency; Imprecision
Forearm	MD = 1.5kg, 95% CI -2.24 to 5.24	Not reported	Very low	Risk of bias; Inconsistency; Imprecision
Grip left	MD = -2.63kg, 95% CI -11.37 to 6.11	Not reported	Very low	Risk of bias; Inconsistency; Imprecision
Grip right	MD = -3.26kg, 95% CI -12.52 to 6.00	Not reported	Very low	Risk of bias; Inconsistency; Imprecision
2. Lean mass
Whole body (DXA scan)	MD = 1.87kg, 95% CI -2.55 to 6.30	Not reported	Low	Risk of bias; Imprecision
Whole body formula	MD = 0.86kg 95% CI 0.11–1.61	Not reported	Very low	Risk of bias; Inconsistency; Imprecision
3. Physical function
LEFS	MD = 6.09, 95% CI -6.73 to 18.9	Not reported	Very low	Risk of bias; Inconsistency; Imprecision
Quick-DASH	MD = -7.12, 95% CI -23.0 to 8.76	Not reported	Very low	Risk of bias; Inconsistency; Imprecision
Shuttle walk	MD = 233.3, 95% CI -21.9 to 488.6	Not reported	Very low	Risk of bias; Inconsistency; Imprecision
Gait speed	MD = 10.9, 95% CI -7.97–13.8	Not reported	Very low	Risk of bias; Inconsistency; Imprecision
6-min walk test	MD = 68.0, 95% CI -87.4 to 223.4	Not reported	Very low	Risk of bias; Inconsistency; Imprecision
4. Quality of life
BSHS-A total	MD = 17.8, 95% CI -20.2 to 55.8	Not reported	Very low	Risk of bias; Inconsistency; Imprecision
BSHS-A physical	MD = 4.94, 95% CI -3.76 to 13.6	Not reported	Very low	Risk of bias; Inconsistency; Imprecision
BSHS-A psychological	MD = 11.2, 95% CI -5.83 to 28.2	Not reported	Very low	Risk of bias; Inconsistency; Imprecision
BSHS-A general	MD = 3.01, 95% CI -3.53 to 9.55	Not reported	Very low	Risk of bias; Inconsistency; Imprecision
BSHS-A social	MD = 5.47, 95% CI -3.95 to 14.9	Not reported	Very low	Risk of bias; Inconsistency; Imprecision

## Sheet: Hadoush 2022
	The methodological quality of
	the included studies was assessed using the Grades
	of Recommendation, Assessment, Development, and
	Evaluation (GRADE) tool for best-evidence synthesis.
	The quality of evidence for each outcome was
	graded considering study limitations, indirectness,
	inconsistency, imprecision of effect estimates, and
	risk of reporting bias. According to the Sofware
	GRADEpro, the overall quality of all included studies
	was low.

## Sheet: Heliste 2022
Outcomes	Effect size & Confidence Interval	# participants [# studies]	Certainty of evidence	Reasons for downgrading/upgrading
Mortality (all)	RR 0.65 (0.53 to 0.79)	2103 [11 RCTs]	High	Not serious; None
Short-term mortality (<14 days)	RR 0.85 (0.45 to 1.60)	1467 [5 RCTs]	Moderate	Inconsistency
Long-term mortality (>14 days)	RR 0.60 (0.48 to 0.74)	636 [6 RCTs]	High	Not serious; None
Heart rate 24 h (beats/min)	MD 11.96 lower (20.86 lower to 3.06 lower)	426 [4 RCTs]	Moderate	Inconsistency
MAP 48 h (mmHg)	MD 1.66 higher (2.28 lower to 5.61 higher)	210 [2 RCTs]	High	Not serious; None
MAP 72 h (mmHg)	MD 2.43 lower (6.62 lower to 1.75 higher)	210 [2 RCTs]	High	Not serious; None
Vasopressor load 48 h (mkg/kg/min)	MD 0.02 higher (0.02 lower to 0.07 higher)	210 [2 RCTs]	High	Not serious; None
Vasopressor load 72 h (mkg/kg/min)	MD 0 (0.04 lower to 0.03 higher)	210 [2 RCTs]	High	Not serious; None

## Sheet: Hoogewerf 2020
Outcomes	Effect size & Confidence Interval	# participants [# studies]	Certainty of evidence	Reasons for downgrading/upgrading
Summary of findings 1. Topical antimicrobial agent compared with topical non-antimicrobial agent for facial burns
Time to complete wound healing (time to event data - 6 months)	HR 0.84 (0.78 to 1.85)	39 [Ang 2000]	Moderate	Imprecision
Time to complete wound healing (days - until wound healing)	10.05 (SD 2.3)	60 [Hindy 2009]	Low	Risk of bias; Imprecision
Proportion of wounds completely healed within 10 days	RR 0.94 (0.68 to 1.29)	39 [Ang 2000]	Low	Imprecision
Change in wound surface area over time or partial healing (not measured)	Not reported	Not reported	Not reported	Not reported
Infection (unclear follow-up)	RR 0.38 (0.12 to 1.21)	40 [Mabrouk 2012]	Very low	Risk of bias; Imprecision
Summary of findings 2. Topical antimicrobial compared with alternative antimicrobial agent for facial burns
Time to complete wound healing	Not reported	Not reported	Not reported	Not reported
Proportion of wounds completely healed	Not reported	Not reported	Not reported	Not reported
Change in wound surface area over time or partial healing (> 95%; 12 months)	MD 7.10 days lower (16.43 lower to 2.23 higher)	142 [Oen 2012]	Low	Risk of bias; Imprecision
Infection (until wound healing)	RR 0.73 (0.46 to 1.17)	15 [Desai 1991]	Very low	Risk of bias; Imprecision

## Sheet: Huang 2021
Outcomes	Effect size & Confidence Interval	# participants [# studies]	Certainty of evidence	Reasons for downgrading/upgrading
Healing rate [Follow-up: 2 weeks]	OR 4.43 (2.13–9.22)	320 [4 studies]	Low	Inconsistency
Healing rate [Follow-up: 1 weeks]	9.54 higher (7.12–11.95 higher)	311 [5 studies]	Low	Inconsistency
Healing time	4.23 lower (5.48 to 2.98 lower)	487 [8 studies]	Low	Inconsistency
Adverse events	OR 0.3 (0.11 to 0.78)	383 [5 studies]	Low	Inconsistency
Scar score	0.38 standard deviations lower (0.69 to 0.07 lower)	334 [4 studies]	Low	Inconsistency
Pain score	0.8 standard deviations lower (1.4 to 0.21 lower)	334 [4 studies]	Low	Inconsistency

## Sheet: Jiang 2021
Outcomes	Effect size & Confidence Interval	# participants [# studies]	Certainty of evidence	Reasons for downgrading/upgrading
Summary of findings 1. Silicone gel sheeting compared with no silicone gel sheeting for treating hypertrophic scars
Scar severity assessed by health professionals with VSS score from 0 to 15 (Follow-up time: medium term)	Severity in intervention group was 1.83 lower than in control group (3.77 lower to 0.12 higher)	31 participants with 32 scars [2 studies]	Very low	Risk of bias; Imprecision
Scar severity validated by participants	Not reported	Not reported	Not reported	Not reported
Adverse events	Not reported	Not reported	Not reported	Not reported
Pain assessed by VAS score from 0 to 10 (Follow-up time: 7 months)	Pain in intervention group was 1.26 lower than in control group (2.26 lower to 0.26 lower)	34 participants with 34 scars [1 study]	Low	Risk of bias; Imprecision
Adherence to treatment	Not reported	Not reported	Not reported	Not reported
Health-related quality of life	Not reported	Not reported	Not reported	Not reported
Cost effectiveness	Not reported	Not reported	Not reported	Not reported
Summary of findings 2. Silicone gel sheeting compared with pressure garments
Scar severity assessed by health professionals	Not reported	Not reported	Not reported	Not reported
Scar severity validated by participants	Not reported	Not reported	Not reported	Not reported
Adverse events	Not reported	Not reported	Not reported	Not reported
Pain assessed by VAS score from 0 to 10 (Follow-up time: 7 months)	Pain in SGS group was 1.90 lower than in pressure garment group (2.99 lower to 0.81 lower)	48 participants with 48 scars [1 study]	Low	Risk of bias; Imprecision
Adherence to treatment	Not reported	Not reported	Not reported	Not reported
Health-related quality of life	Not reported	Not reported	Not reported	Not reported
Cost effectiveness	Not reported	Not reported	Not reported	Not reported

[truncated: 9 more sheets: Joseph 2022, Kheir 2020, Kudchadkar 2022, Lambert 2020, Lewis 2018, McQuilten 2018, Miller 2019, Miroshnychenko 2021, Padilla 2019]
