# Supplementary material for: Exploring evidence gaps in clinical trials in thermal burns care: an umbrella review
Source: BMJ Open. 2025 Jun 25;15(6):e094303. doi: 10.1136/bmjopen-2024-094303 (PMC12198850; doi:10.1136/bmjopen-2024-094303)
Supplement: online supplemental file 3 [file bmjopen-15-6-s003.xlsx]

## Sheet: Sheet1
Summary Question Category	Summary Question	PMID	Title	Authors	Publication Date	What is the objective of the systematic review?	What is the main conclusion of the systematic review?	No. of RCTs	No. of participants	Countries studies were conducted in	d. Are any of the studies conducted in a "low-resource setting"?	What is the population of interest for the systematic review?	Does this SR FULLY answer the Summary Question? Yes/No
1. Improving psychosocial outcomes	1A.a What are the best ways to identify, measure and treat the psychological impact of burn injuries and treatments for survivors and carers?	35349676	Sleep Quality Among Burn Survivors and the Importance of Intervention: A Systematic Review and Meta-Analysis.	Hutchinson KA, Karmali SA, Abi-Jaoude J, Edwards T, Homsy C	2022	1) characterize measured sleep quality among burn survivors, using a systematic literature review approach and 2) investigate how interventions may be used to influence sleep quality in patients with burn injuries, using a meta-analytic approach.	This review demonstrates that sleep is negatively affected in burn survivors. Furthermore, the use of interventions shows a large positive effect on sleep quality thus, emphasizing their potential in clinical practice. However, there exists a paucity of interventions aimed at improving sleep in patients with burn injuries. Considering the importance of optimized sleep, a greater number of interve…	7	297	USA Iran Saudi Arabia	Yes	individuals with burn injuries (inpatients and outpatients)	Partially answered
		35361563	Posttraumatic stress disorder in burn patient: A systematic review.	Paggiaro AO, Paggiaro PBS, Fernandes RAQ, Freitas NO, Carvalho VF, Gemperli R	2022	, the aim of this study was to conduct a systematic review by assessing PTSD therapeutic measures in burn patients and their effectiveness in reducing symptoms or prevention in patients with different age ranges.	Medications (sertraline and propanolol) were not effective in reducing stress symptoms. Four studies used cognitive-behavioral therapies, which achieved the best results for PTSD improvement in burn patients. Hypnosis and an informational education program were also evaluated and did not show success in reducing PTSD.	8	688	USA Brazil Australia	Yes	Burns patients	No
		36651329	Effects of aromatherapy with Rosa damascene and lavender on pain and anxiety of burn patients: A systematic review and meta-analysis.	Farzan R, Firooz M, Ghorbani Vajargah P, Mollaei A, Takasi P, Tolouei M, Emami Zeydi A, Hosseini SJ, Karkhah S	2023	This systematic review and meta analysis aim to summarise the effects of aromatherapy with Rosa damascene (RD) and lavender on the pain and anxiety of burn patients.	Overall, this study showed that aromatherapy with RD decreased pain and anxiety of dressing procedures in burn patients. Although aromatherapy with lavender decreased pain in the patients, it was not statistically significant. More RCTs studies are required to be able to better judge the effects of aromatherapy with RD and lavender on the pain and anxiety of burn patients	3	318	Iran; Turkey	Yes	burn patients	No
		32131784	Efficacy and cultural appropriateness of psychosocial interventions for paediatric burn patients and caregivers: a systematic review.	Williams HM, Hunter K, Clapham K, Ryder C, Kimble R, Griffin B	2020	This study assessed the effectiveness of any psychosocial intervention in reducing pain and psychological trauma, distress, and/or anxiety among paediatric burn patients and their caregivers generally. Alongside this assessment, we systematically evaluated the appropriateness and applicability of such interventions for use among Aboriginal and Torres Strait Islander families	The development and assessment of psychosocial interventions to appropriately meet the needs of Aboriginal and Torres Strait Islander paediatric burn patients is required.	14	820	USA Sweden South Africa Australia	Yes	Injured children < 18 years receiving treatment at time of study, and/or their caregivers.	No
		35703367	Non-pharmacological interventions for sleep promotion in hospitalized children.	Kudchadkar Sapna R, Berger Jessica, Patel Ruchit, Barnes Sean, Twose Claire, Walker Tracie, Mitchell Riley, Song Jaehyun, Anton Blair, Punjabi Naresh M	2022	To evaluate the effect of non-pharmacological sleep promotion interventions in hospitalized children and adolescents on sleep quality and sleep duration, child or parent satisfaction, cost-eFectiveness, delirium incidence, length of mechanical ventilation, length of stay, and mortality.	The included studies were heterogeneous, so we could not quantitatively synthesize the results.Our narrative summary found inconsistent, low to very low-certainty evidence. Therefore, we are unable to determine how non-pharmacologic sleep promotion interventions affect sleep quality or sleep duration compared with usual care or other interventions.	1	10	USA	No	Infants, children, and adolescents aged between 1 month and 18 years, admitted to the hospital for more than 48 hours.	No
1. Improving psychosocial outcomes	1B.b What are the best ways to prepare and support burns survivors and carers in making decisions about their treatments, keeping them engaged with services, and what to expect during their recovery?	31697370	Psychosocial Interventions Targeting Recovery in Child and Adolescent Burns: A Systematic Review.	Hornsby N, Blom L, Sengoelge M	2020	The objective of this review was to identify and critically evaluate the types of psychosocial interventions, outcome measures utilized, and quality of comparative studies directed at supporting the psychosocial recovery of pediatric burn survivors	The majority focus on distraction techniques in the acute recovery phase delivered in the form of VR. These interventions were found to be effective in reducing pain and anxiety prior to or during burn dressing changes or during physical therapy for a wide range of pediatric ages. Burn camps, cognitive behavioral therapy, and parent counseling are promising but more large-scale, robust studies ar…	16	987	USA Switzerland Sweden Australia Iran	Yes	children up to 18 years of age or parents of children who suffered a burn injury;	No
2. Improving scarring	2A.b What are the best ways to inform and support survivors, carers, and health care providers about how burn wounds and scars will affect appearance and function, and how these effects change over time?	33305622	Effectiveness of interventions for optimising adherence to treatments for the prevention and management of scars: A systematic review.	Killey J, Simons M, Tyack Z	2021	This systematic review aimed to examine the effectiveness of adherence interventions utilised in adults and children with, or at risk of developing scarring and determine the types of adherence interventions used and the theoretical frameworks these interventions were based on	Adherence interventions using education or technology for people receiving burn scar treatment may improve adherence. Further studies are needed particularly in children, with a focus on including outcomes of importance to patients (e.g. quality of life) and identifying core components of effective adherence interventions using theoretical frameworks	4	57	USA; Canada Taiwan; China	No	The population included adults and children using treatments to prevent or manage scarring following skin wounds (e.g. burn injury, surgery, lacerations, piercings, vaccinations, acne, other conditions affecting the skin).	No
2. Improving scarring	2B.a What are the best ways to prevent, assess and treat burns scars and their complications (e.g. contractures)?	32926192	Ablative fractional laser treatment of hypertrophic burn and traumatic scars: a systematic review of the literature.	Buhalog B, Moustafa F, Arkin L, Lee K, Siwy K, Donelan M, Hultman CS, Shumaker PR	2021	evaluating the efficacy of ablative fractional lasers for the management of HTS, provide appropriate context, identify critical gaps, and inform a path forward	There is abundant existing literature on the use of AFLs in the management of HTS but study heterogeneity limits generalizability	4	76		Unclear	subjects with hypertrophic scars incurred from burns and related trauma were considered	No
		35367089	The use of fluid silicone gels in the prevention and treatment of hypertrophic scars: a systematic review and meta-analysis.	De Decker I, Hoeksema H, Verbelen J, Vanlerberghe E, De Coninck P, Speeckaert MM, Blondeel P, Monstrey S, Claes KEY	2022	This review aims to provide the most comprehensive overview of the available literature on fluid silicone gels, as well as a meta-analysis on its efficacy in improving scar quality and incidence.	Our meta-analysis clearly showed significant scar improvement in terms of pliability, pigmentation, height and scar quality overall. However, improvements in vascularity were not unequivocal. The efficacy of silicone gel alone compared to the efficacy of other standard skin care products is largely unexplored and should be the subject of future high quality randomized trials.	7	425		Unclear	[Patients undergoing treatment of] fluid silicone gels on scars from all wound aetiologies, combined with a quality assessment and meta-analysis	No
		36226364	Shock Wave Therapy in Plastic Surgery: A Review of the Current Indications.	Wigley Catrin H, Janssen Tim J, Mosahebi Afshin	2023	Herein, we explore the evidence for ESWT to provide tangible therapies in plastic surgery and outline the key mechanisms in which these occur.	: There is yet insufficient evidence to support the effectiveness of any specific intervention included in this review; however, all included studies reported improvements in key outcomes.	8	383	Saudi Arabia; Germany; Belgium; Africa Egypt South Korea	No	Plastic surgery patients	No
		35691021	Safety and efficacy of treating post-burn pathological scars with extracorporeal shock wave therapy: A meta-analysis of randomised controlled trials.	Yang Yanhui, Kang Jingwen, Jiang Tianyu, Schmitz Christoph, Weng Changshui, Zhang Li	2022	The objective of this systematic review and meta-analysis is to quantitatively evaluate the efficacy and safety of extracorporeal shockwave therapy combined with comprehensive rehabilitation therapy on post-burn pathological scars compared to comprehensive rehabilitation therapy alone.	Available data preliminarily suggested that the combination of extracorporeal shockwave therapy and comprehensive rehabilitation therapy had better therapeutic effect on post burn pathological scars than comprehensive rehabilitation therapy alone, without obvious side effects. However, further clinical well-controlled randomised controlled trials are needed.	9	422	Belgium; Spain Egypt Korea China	No	Patients with post-burn pathological scars	No
		32506727	Evidence-based therapy in hypertrophic scars: An update of a systematic review.	Nischwitz SP, Rauch K, Luze H, Hofmann E, Draschl A, Kotzbeck P, Kamolz LP	2020	This review has been conducted to investigate the current state of available high-quality studies for the treatment of hypertrophic scars.	This systematic review showed that still few high-quality studies exist to evaluate therapeutic means and their mechanisms for hypertrophic scars. Among these, most of them assessed the efficacy of intralesional triamcinolone injections with the same treatment protocol. Intralesional injection appears to be the best option for hypertrophic scar treatment.	9	660		Unclear	hypertrophic scars in living humans	No
2. Improving scarring	2E.a What are the best treatments for pain and itch in burn wounds and scarring?	34637585	Electrical neurostimulation for the treatment of chronic pruritus: A systematic review.	Badwy Moustafa, Baart Sara J, Thio Hok B, Huygen Frank J P M, de Vos Cecile C	2022	The primary aim of this study was to investigate the evidence of efficacy of electrical neurostimulation in the treatment of chronic itch conditions.	Our review indicates that electrical neurostimulation could be considered for the treatment of refractory chronic itch of selected aetiologies, such as atopic dermatitis or burn pruritus. However, better understanding of the mechanisms of action of the neurostimulation modalities and regimens in various pruritic conditions is necessary.	1	30		Unclear	patients suffering from refractory chronic itch	No
4. Improving wound management	4B.a What are the best and most cost-effective burn wound dressings and treatments to improve patient experiences, wound healing, and outcomes, and reduce complications? 4B.a What are the best and most cost-effective burn wound dressings and treatments to improve patient experiences, wound healing, and outcomes, and reduce complications? 4B.a What are the best and most cost-effective burn wound d…	31000315	A systematic review of foam dressings for partial thickness burns.	Chaganti P, Gordon I, Chao JH, Zehtabchi S	2019	The primary objective of this systematic review is to compare the rate of re-epithelialization (complete healing) and time to wound healing of two treatment options, foam dressings versus silver sulfadiazine with gauze, in patients of all ages who have sustained second degree thermal burns.	Moderate quality evidence indicates that there is no significant difference in wound healing between silver-containing foam dressing and SSD dressing. However, foam has the added benefit of reduced pain during the early treatment phase and potentially decreased infection rates.	3	346	USA China	No	patients with partial thickness burns	No
		32725896	Topical treatment for facial burns.	Hoogewerf CJ, Hop MJ, Nieuwenhuis MK, Oen IM, Middelkoop E, Van Baar ME	2020	To assess the effects of topical interventions on wound healing in people with facial burns of any depth.	There is mainly low to very low-certainty evidence on the effects of any topical intervention on wound healing in people with facial burns.	12	507	Not reported	Unclear	people of any age with a facial burn wound of any degree in any care setting	No
		33127309	Platelet-rich plasma for the treatment of burn wounds: A meta-analysis of randomized controlled trials.	Huang H, Sun X, Zhao Y	2021	The purpose of this study was to perform a comprehensive search of the current literature and to conduct a meta-analysis of RCTs to determine the efficacy and safety of PRP in the treatment of burn wounds.	In conclusion, this meta-analysis indicated that topical PRP treatment on burn wounds can improve wound healing rate, shorten healing time and reduce the incidence of adverse events. However, further research is needed to standardize the preparation and use of PRP and to evaluate the long-term clinical outcome of PRP in the treatment of burn wounds.	8	539	Netherlands China	No	patients diagnosed with burn, including different burn sites and depths;	No
		29903603	Comparative study of Silver Sulfadiazine with other materials for healing and infection prevention in burns: A systematic review and meta-analysis.	Nimia HH, Carvalho VF, Isaac C, Souza FA, Gemperli R, Paggiaro AO	2019	The aim of this systematic review with meta-analysis was to compare the effect of Silver Sulfadiazine (SSD) with other new dressings, with or without silver, on healing and infection prevention in burns	Considering the clinical trials conducted up to the present time, the authors concluded that new dressings with and without silver show better results than SSD for wound healing, and burns treated with dressings without silver are less likely to become infected than burns with SSD. No differences between SSD and new silver materials were observed in relation to infection prevention.	24	1769		Unclear	Burn patients	No
		31145533	A systematic review of Calendula officinalis extract for wound healing.	Givol O, Kornhaber R, Visentin D, Cleary M, Haik J, Harats M	2019	This systematic review evaluates the role of C. officinalis flower extract on wound healing in vivo compared to controls.	This review identified some evidence for the beneficial effects of C. officinalis extract for wound healing, consistent with its role in traditional medicine. There is a need for larger, well-designed randomized control trials to assess the effect of calendula on wound healing including complications.	1	156	France	No	Included were primary research studies investigating the use of C. officinalis extract as a monotherapy in wound healing.	No
		34181622	Evidence-Based Nutritional Interventions in Wound Care.	Saeg F, Orazi R, Bowers GM, Janis JE	2021	The four specific objectives of this review are to (1) conduct a comprehensive search of the published literature on nutritional interventions in wound healing, (2) outline the nutrients used in the identified studies, (3) analyze outcomes, and (4) propose evidence-based guidelines.	Burn wounds benefit from oral vitamin A, vitamin B1 , vitamin B6 , vitamin B12, vitamin D, vitamin E, zinc, parenteral calcium, copper, magnesium, selenium, and zinc supplementation.	2	53		Unclear	patients undergoing nutritional intervention during wound care.	No
		33284236	Efficacy and feasibility of amniotic membrane for the treatment of burn wounds: A meta-analysis.	Yang C, Xiong AB, He XC, Ding XB, Tian XL, Li Y, Yan H	2021	We aimed to evaluate the role of AM dressings in burn wounds.	Amniotic membrane has beneficial effects in treating burn wounds; however, the evidence needs to be strengthened by further robust randomized controlled trials	11	816	USA Macedonia; Iran Egypt India Bangladesh	Yes	burns irrespective of the degree of burn	No
		36127967	Oxandrolone Efficacy in Wound Healing in Burned and Decubitus Ulcer Patients: A Systematic Review.	Jalkh APC, Eastmond AK, Shetty C, Rizvi SMHA, Sharaf J, Williams KD, Tariq M, Acharekar MV, Guerrero Saldivia SE, Unnikrishnan SN, Chavarria YY, Akindele AO, Hamid P	2022	This systematic review aims to analyze previously conducted randomized controlled trials to evaluate the evidence of the applicability of oxandrolone therapy	Analysis of the available data demonstrated a significant advantage in skin healing using oxandrolone in adult burn patients as an adjunct.	5	208	USA	No	adult patients with burns and adult patients with pressure ulcers	No
		33948167	Efficacy of erythropoietin for wound healing: A systematic review of the literature.	Toleubayev M, Dmitriyeva M, Kozhakhmetov S, Sabitova A	2021	To systematically review the available literature on the efficacy of erythropoietin for wound healing in human patients	Results presented by Gunter and colleagues [31] were rather inconclusive due to a high withdrawal rate (64 out of 84 patients missed the primary endpoint).	1	84	Germany	No	wound healing on human patients	No
		34564840	Silicone gel sheeting for treating hypertrophic scars.	Jiang Q, Chen J, Tian F, Liu Z	2021	To assess the effects of silicone gel sheeting for the treatment of hypertrophic scars in any care setting.	The relative effects of SGS compared with alternative treatments in many of the comparisons is unclear: it is often uncertain whether the SGS assessed in these (all single, small) trials is associated with any difference in scar severity. The certainty of this evidence is low or very low, primarily due to study limitations and levels of imprecision around the estimates of effect.	9	Unclear		Unclear	people with any hypertrophic scars	No
4. Improving wound management	4C.a How effective are non-surgical debridement methods (e.g. enzymatic debridement) for patient experiences and outcomes, and when can they be a good alternative to surgical debridement?	31515194	A systematic review on surgical and nonsurgical debridement techniques of burn wounds.	Kwa KAA, Goei H, Breederveld RS, Middelkoop E, van der Vlies CH, van Baar ME	2019	To provide a complete overview of all burn debridement techniques studied in recent literature and to find the best evidence with regard to efficiency and safety	Although CTE is considered the gold standard for burn debridement, we found limited evidence on efficiency and safety of this technique. More recently, several relatively new debridement techniques (HS and ED) have been described in studies of increasingly methodological quality. These studies show promising results with regard to relevant modern burn wound outcomes such as need for grafting and …	4	Not reported		Unclear	Burn etiology of thermal origin	Partially answered
		32424404	Clinical Value of Debriding Enzymes as an Adjunct to Standard Early Surgical Excision in Human Burns: A Systematic Review.	Salehi SH, Momeni M, Vahdani M, Moradi M	2020	The aim of this study was to investigate clinical trials using debriding agents for burn wound in humans in a systematic review	Surgical excision still remains the standard of care for burn wounds debridement. Further randomized clinical trials with multicentric design and larger sample size could more clearly elucidate the role of promising agents such as Bromelain as adjunct to standard surgical treatment for burn wounds.	9	607		Unclear	Burns patients	No
		33215038	Evidence and Trends in Burn Wound Debridement: An Evidence Map.	Ziegler B, Fischer S, Pieper D, Mathes T, Kneser U, Hirche C	2020	To summarize the evidence and trends for eschar removal by burn wound debridement currently available, an evidence map as variant of the systematic review, was prepared.	Enzymatic debridement has been shown to be an effective tool for early eschar removal and in addition reduces the need for autografting of the debrided burn wound with a relatively high level of evidence (LoE 2-). Wound debridement by means of hydrosurgery is more precise compared to conventional wound excision and preserves viable dermis, but a positive effect on wound healing or scar formation …	5	202	Israel; Italy; China; Australia	Unclear	severely burned patients	No
4. Improving wound management	4D.a What are the best ways to reduce pain and anxiety, and support survivors and carers, during burn dressing changes?	34534314	Nonpharmacologic Management of Procedural Pain in Pediatric Burn Patients: A Systematic Review of Randomized Controlled Trials.	Gillum M, Huang S, Kuromaru Y, Dang J, Yenikomshian HA, Gillenwater TJ	2022	1) summarize nonpharmacologic techniques used to reduce procedural pain in pediatric burn patients and 2) quantify the efficacy of nonpharmacologic procedural pain management as an adjunct to pediatric procedural burn care	This study demonstrates that nonpharmacologic therapy can be an effective adjunct in pediatric procedural burn pain management, however further studies are needed to develop standardized algorithms to integrate nonpharmacologic treatments with pharmacologic therapies.	15	424		Unclear	pediatric burn patients	No
		30480854	Adjunctive virtual reality for procedural pain management of burn patients during dressing change or physical therapy: A systematic review and meta-analysis of randomized controlled trials.	Luo H, Cao C, Zhong J, Chen J, Cen Y	2019	We conducted this systematic review and meta-analysis of randomized controlled trials to verify the pain-reducing efficacy of virtual reality among burn patients undergoing dressing change or physical therapy.	Virtual reality is an effective pain reduction measurement added to analgesics for burn patients undergoing dressing change or physical therapy. However, multicenter, parallel group design randomized controlled trials are still required.	13	294	USA Netherlands South Africa Australia Taiwan	Yes	burn patients accepting analgesic medication alone (control) vs. analgesics combined with VR (intervention) during dressing change or physical therapy;	No
		36426174	Effect of Virtual Reality-Based Interventions on Pain During Wound Care in Burn Patients; a Systematic Review and Meta-Analysis.	Norouzkhani N, Chaghian Arani R, Mehrabi H, Bagheri Toolaroud P, Ghorbani Vajargah P, Mollaei A, Hosseini SJ, Firooz M, Falakdami A, Takasi P, Feizkhah A, Saber H, Ghaffarzade H, Nemalhabib A, Ghaffari A, Osuji J, Mobayen M, Karkhah S	2022	This systematic review and meta-analysis aimed to examine the effect of virtual reality (VR)-based interventions on pain during wound care in burn patients	It is suggested that health policymakers and managers equip burn wards with immersive VR devices to provide the basis for this intervention when caring for patients with burn wounds	30	1293	USA, Canada Netherlands UK Egypt South Africa Australia; Iran; China; South Korea	Yes	burn patients during burn wound	No
		34364900	Efficacy of opioids and non-opioid analgesics in the treatment of post procedure pain of burned patients: a narrative review.	Chinchilla PA, Moyano J	2022	The objective of this narrative review is to evaluate the efficacy of opioids, non-steroidal antiinflammatory drugs, paracetamol, gabapentinoids, ketamine, and lidocaine in the treatment of acute pain in burn victims.	Evidence of efficacy is very limited. Fentanyl, nalbuphine, and ketamine seem to be effective for controlling acute pain in burn patients, whereas gabapentin and lidocaine did not show any efficacy.	6	397		Unclear	burn patients with clinical treatment indications and/or second-degree burns or higher	No
		35490982	Virtual reality intervention as a support method during wound care and rehabilitation after burns: A systematic review and meta-analysis.	Czech O, Wrzeciono A, Batalik L, Szczepanska-Gieracha J, Malicka I, Rutkowski S	2022	This systematic review and meta-analysis aimed to analyze and synthesize the evidence on the effectiveness of virtual reality (VR) interventions in the prevention of pain, fear and anxiety during burn wound care procedures	VR seems to be an effective therapeutic support in burn wound care procedures for reducing pain. However, this systematic review and meta-analysis highlights the need for more research into the use of VR as a distraction method.	17	Not reported		Unclear	patients regardless of gender and age and undergoing burn wound care	No
		31136330	Systematic Review and Meta-analysis of Virtual Reality in Pediatrics: Effects on Pain and Anxiety.	Eijlers R, Utens EMWJ, Staals LM, de Nijs PFA, Berghmans JM, Wijnen RMH, Hillegers MHJ, Dierckx B, Legerstee JS	2019	In this meta-analysis, we will collate evidence on the effectiveness of VR as either a distraction or an exposure tool, compared to standard care, on pain and anxiety in pediatric patients undergoing medical procedures.	Large effect sizes indicate that VR is an effective distraction intervention to reduce pain and anxiety in pediatric patients undergoing a wide variety of medical procedures. However, further research on the effect of VR exposure as a preparation tool for medical procedures is needed because of the paucity of research into this field.	6	198		Unclear	pediatric patients ≤21 years of age undergoing medical procedures	No
		35225720	Effects of Slow Deep Breathing on Acute Clinical Pain in Adults: A Systematic Review and Meta-Analysis of Randomized Controlled Trials.	Joseph AE, Moman RN, Barman RA, Kleppel DJ, Eberhart ND, Gerberi DJ, Murad MH, Hooten WM	2022	The primary aim of this systematic review and meta-analysis is to investigate the effects of SDB on acute pain.	Meta-analysis of post-intervention pain scores demonstrated that SDB was associated with significantly lower pain scores compared with a control group, but with high levels of heterogeneity. Subgroup analyzes demonstrated that trials of burn pain were associated with a larger reduction in pain which partially explains the heterogeneity. Very low certainty evidence suggests that SDB may reduce acu…	2	98		Unclear	adult patients with acute, experimental, and chronic pain.	No
		34340838	Interactive video games to reduce paediatric procedural pain and anxiety: a systematic review and meta-analysis.	Sajeev MF, Kelada L, Yahya Nur AB, Wakefield CE, Wewege MA, Karpelowsky J, Akimana B, Darlington AS, Signorelli C	2021	We aimed to evaluate the effect of interactive video game interventions on children’s procedural pain and anxiety, including the effect of different types of video games on those outcomes	Our findings support introducing easily available video games, such as distraction-based conventional video games, into routine practice to minimise paediatric procedural pain and child/caregiver anxiety	8	363	USA Australia	No	We included original studies that reported on children and adolescents (18 yr) who had undergone a painful procedure.	No
4. Improving wound management	4F.a What are the best ways of preventing, identifying, diagnosing, and treating burn wound infections and sepsis?	31553768	Systemic antibiotic prophylaxis does not affect infectious complications in pediatric burn injury: A meta-analysis.	Csenkey A, Jozsa G, Gede N, Pakai E, Tinusz B, Rumbus Z, Lukacs A, Gyongyi Z, Hamar P, Sepp R, Romanovsky AA, Hegyi P, Vajda P, Garami A	2019	The present meta-analysis aimed at determining whether systemic antibiotic prophylaxis prevents infectious complications in pediatric patients with burn injuries.	Our findings provide quantitative evidence for the inefficacy of systemic antibiotic prophylaxis in preventing infections in pediatric burns. To validate our conclusion, multinational, randomized trials in a diverse population of children with burn injuries are warranted.	1	80		Unclear	children with burn injury,	No
5. Improving rehabilitation	5A.a What are the best holistic burns rehabilitation treatments, and methods of engagement, to improve patient outcomes and adherence to treatment?	35662480	Rehabilitation interventions after hand burn injury in adults: A systematic review.	Edger-Lacoursiere Z, Deziel E, Nedelec B	2023	This review aims to summarise and evaluate what rehabilitation interventions are most effective in improving hand function, range of motion (ROM), hand strength, scar outcome, return to work, level of impairment/disability, level of burn knowledge and decreasing edema following hand burns in adult burn survivors	This review supports the clinical practice of the following interventions: 1) The use of adhesive compression wraps for patients who have increased edema to increase hand function and ROM; 2) The use of compression (adhesive compressive wrap, compression bandage or intermittent compression pump) to decrease hand edema following burn injury; 3) Participating in general rehabilitation to increase h…	14	1238		Unclear	adults aged 18 years or older who sustained hand burns	No
		30480854	Adjunctive virtual reality for procedural pain management of burn patients during dressing change or physical therapy: A systematic review and meta-analysis of randomized controlled trials.	Luo H, Cao C, Zhong J, Chen J, Cen Y	2019	We conducted this systematic review and meta-analysis of randomized controlled trials to verify the pain-reducing efficacy of virtual reality among burn patients undergoing dressing change or physical therapy.	Virtual reality is an effective pain reduction measurement added to analgesics for burn patients undergoing dressing change or physical therapy. However, multicenter, parallel group design randomized controlled trials are still required.	13	294	USA Netherlands South Africa Australia Taiwan	Yes	burn patients accepting analgesic medication alone (control) vs. analgesics combined with VR (intervention) during dressing change or physical therapy;	No
		36544605	A systematic review assessing the effectiveness of hand therapy programmes in adults with burns using the International Classification of Functioning, Disability and Health framework.	Yoshida A, Yamamoto M, Li-Tsang CWP, Iwatsuki K, Hirata H	2022	This systematic review summarized the effectiveness of different hand therapy programmes in adults with burns using the ICF framework of outcomes in the three phases. We hypothesized that there is evidence on the effectiveness of rehabilitation programmes in all phases, in terms of the quality of life (QOL) (health conditions), body functions and structures, activity, participation, and environme…	This systematic review demonstrated that hand therapy programmes including conventional rehabilitation substantially contributed to improve burn-related issues in adult patients with burn.	10	Not reported		Unclear	patients aged 18 years or older, with burns on the upper extremity, hand and finger;	No
		29320878	Exercise training for improving outcomes post-burns: a systematic review and meta-analysis.	Flores Orlando, Tyack Zephanie, Stockton Kellie, Ware Robert, Paratz Jennifer D	2018	To determine the effectiveness of different modalities of exercise and to evaluate the safety of exercise-based interventions post-burns	Limited evidence suggests that exercise has a beneficial effect on physical and physiological outcomes in patients post-burn. Further trials using high-quality methodology are required, with focus on reporting of adverse events, health-related quality of life and psychological outcomes.	17	Not reported	USA Egypt Australia	No	adults and children at any stage of burn injury and of any burn percentage.	No
		32340772	Corrigendum to 'Resistance training for rehabilitation after burn injury: A systematic literature review & meta-analysis' [Burns 44 (2018) 731-751].	Gittings Paul M, Grisbrook Tiffany L, Edgar Dale W, Wood Fiona M, Wand Benedict M, O'Connell Neil E	2020	The objective was to determine the effectiveness of resistance training on muscle strength, lean mass, function, quality of life and pain, in children and adults after burn injury.	Further research with robust methodology is recommended to assess the potential benefit suggested in this review.	9	295	Egypt USA	No	Studies of children and adults who experience a burn injury were included in this review	No
		29931288	The Impact of Time of Mobilization After Split Thickness Skin Graft on Lower Extremity Wound Healing-Systematic Review and Meta-analysis.	Retrouvey Helene, Wang Annie, Corkum Joseph, Shahrokhi Shahriar	2018	The aim of this systematic review and metaanalysis is to summarize the evidence for timing of mobilization in the extremities after STSG	We conclude that early mobilization may be the preferred strategy for patients treated with STSG to the LE as it provides good graft healing and prevents morbidity. High-quality studies are needed to provide more robust recommendations on mobilization in the LE. Studies are needed to provide evidence in the UE.	1	Unclear	USA	No	The study population was defined as adults (>18 years old) with wounds in the UE or LE from any etiology treated with STSG.	No
		34331107	The effects of resistance training on children with burns: a meta-analysis.	Yang Sha, Qiu Lin, Xiao Jun, Luo Cong	2021	The aim of this meta-analysis was to provide information on evidence-based medicine for clinical selection of RT for rehabilitation program of children with burns.	In this review, moderate- to low-quality evidence showed that RT has a positive efect on muscular strength, lean body mass, cardiopulmonary function, gait parameters and psychological quality of life in children with burns. However, the current quality of evidence for these results in literature on burn rehabilitation is poor	12	379	USA Egypt	No	burned children, no cause, extent or location of burns restriction was applied;	No
		31504622	Systematic Review and Expert Consensus on the Use of Orthoses (Splints and Casts) with Adults and Children after Burn Injury to Determine Practice Guidelines.	Parry IS, Schneider JC, Yelvington M, Sharp P, Serghiou M, Ryan CM, Richardson E, Pontius K, Niszczak J, McMahon M, MacDonald LE, Lorello D, Kehrer CK, Godleski M, Forbes L, Duch S, Crump D, Chouinard A, Calva V, Bills S, Benavides L, Acharya HJ, De Oliveira A, Boruff J, Nedelec B	2020	The objective of this review was to systematically evaluate the available literature addressing the use of orthoses (splints and casts) with adult and pediatric burn survivors and determine whether practice guidelines could be proposed.	Due to the low level of evidence in the available literature, only one practice guideline could be recommended: orthotic use should be considered as a treatment choice for improving range of motion or reducing contracture in adults who have sustained a burn injury.	5	164		Unclear	adults who have sustained a burn injury.	No
5. Improving rehabilitation	5F.a What are the best nutrition treatments during all stages of burns recovery that improve patient outcomes?	33722450	Evaluation of high protein intake to improve clinical outcome and nutritional status for patients with burns: a systematic review.	Hampton V, Hampton T, Dheansa B, Falder S, Emery P	2021	To evaluate the evidence for improved nutritional status and clinical outcomes of burn patients following the administration of a high protein intake.	There is currently only very weak evidence to justify administering high protein diets to patients following burns.	2	Unclear	USA	Unclear	— Adult or paediatric (<18years) patients with burns (in acute or rehabilitative stages) with any percentage TBSA	No
		34181622	Evidence-Based Nutritional Interventions in Wound Care.	Saeg F, Orazi R, Bowers GM, Janis JE	2021	The four specific objectives of this review are to (1) conduct a comprehensive search of the published literature on nutritional interventions in wound healing, (2) outline the nutrients used in the identified studies, (3) analyze outcomes, and (4) propose evidence-based guidelines.	Burn wounds benefit from oral vitamin A, vitamin B1 , vitamin B6 , vitamin B12, vitamin D, vitamin E, zinc, parenteral calcium, copper, magnesium, selenium, and zinc supplementation.	2	53		Unclear	patients undergoing nutritional intervention during wound care.	No
6. Reducing pain	6C.a What are the best ways to understand and manage pain and anxiety from burn injuries and treatments to improve care?	30480854	Adjunctive virtual reality for procedural pain management of burn patients during dressing change or physical therapy: A systematic review and meta-analysis of randomized controlled trials.	Luo H, Cao C, Zhong J, Chen J, Cen Y	2019	We conducted this systematic review and meta-analysis of randomized controlled trials to verify the pain-reducing efficacy of virtual reality among burn patients undergoing dressing change or physical therapy.	Virtual reality is an effective pain reduction measurement added to analgesics for burn patients undergoing dressing change or physical therapy. However, multicenter, parallel group design randomized controlled trials are still required.	13	294	USA Netherlands South Africa Australia Taiwan	Yes	burn patients accepting analgesic medication alone (control) vs. analgesics combined with VR (intervention) during dressing change or physical therapy;	No
		36426174	Effect of Virtual Reality-Based Interventions on Pain During Wound Care in Burn Patients; a Systematic Review and Meta-Analysis.	Norouzkhani N, Chaghian Arani R, Mehrabi H, Bagheri Toolaroud P, Ghorbani Vajargah P, Mollaei A, Hosseini SJ, Firooz M, Falakdami A, Takasi P, Feizkhah A, Saber H, Ghaffarzade H, Nemalhabib A, Ghaffari A, Osuji J, Mobayen M, Karkhah S	2022	This systematic review and meta-analysis aimed to examine the effect of virtual reality (VR)-based interventions on pain during wound care in burn patients	It is suggested that health policymakers and managers equip burn wards with immersive VR devices to provide the basis for this intervention when caring for patients with burn wounds	30	1293	USA, Canada Netherlands UK Egypt South Africa Australia; Iran; China; South Korea	Yes	burn patients during burn wound	No
		36651329	Effects of aromatherapy with Rosa damascene and lavender on pain and anxiety of burn patients: A systematic review and meta-analysis.	Farzan R, Firooz M, Ghorbani Vajargah P, Mollaei A, Takasi P, Tolouei M, Emami Zeydi A, Hosseini SJ, Karkhah S	2023	This systematic review and meta analysis aim to summarise the effects of aromatherapy with Rosa damascene (RD) and lavender on the pain and anxiety of burn patients.	Overall, this study showed that aromatherapy with RD decreased pain and anxiety of dressing procedures in burn patients. Although aromatherapy with lavender decreased pain in the patients, it was not statistically significant. More RCTs studies are required to be able to better judge the effects of aromatherapy with RD and lavender on the pain and anxiety of burn patients	3	318	Iran; Turkey	Yes	burn patients	No
		34757408	Virtual Reality Therapy to Control Burn Pain: Systematic Review of Randomized Controlled Trials.	de Jesus Catala CA, Pan R, Rossetto Kron-Rodrigues M, de Oliveira Freitas N	2022	the objective of this systematic review was to evaluate the effects of VR therapy on pain control in people who suffered burns published in the scientific literature.	Virtual reality therapy has been shown to be effective in controlling pain, reducing the time spent thinking about it and greater distraction during the procedures. However, most randomized clinical trials results were not statistically significant in at least one of the moments when pain was assessed.	4	193	Australia USA	No	Patients: children (0 to 12 years old), adolescents (13 to 18 years old), adults, and the elderly who suffered burns regardless of the stage of the burn;	No
		32147030	Non-pharmacological interventions for anxiety in burn patients: A systematic review and meta-analysis of randomized controlled trials.	Fardin A, Rezaei SA, Maslakpak MH	2020	Therefore, the present study aimed to conduct a comprehensive review of the effectiveness of NPIs on reducing anxiety in burn patients	Due to weak evidence, we are unable to make strong recommendations in favor of NPIs for burn anxiety. Further well-designed large sample size randomized clinical trials are warranted.	21	1284	USA Belgium South Africa Iran Taiwan Australia	Yes	randomized clinical trial on adult burn patients published in peer reviewed journals were reviewed.	Partially answered
		N/A	Non-Pharmacological Management of Burn-related Pain and Distress in Children: A Systematic Review and Meta-Analysis Study	Hadoush, H. and Alruz, S. and Kassab, M. and Roy, A. N.	2021	Hereby, this study aimed to evaluate the effect of non-pharmacological interventions including distraction, VR, hypnosis, and massage therapy on controlling pain and distress outcomes in children aged up to 18 years, and who undergoing or experienced painful procedures during burning management.	Distraction and VR are effective non-pharmacological interventions in reducing the pain perception and distress in children during painful burn management procedures.	15	Not reported		Unclear	Participants included all young children aged day 1 to 18 years old and were undergoing painful burn management procedures either in outpatient or inpatient settings	Partially answered
	6C.a What are the best ways to understand and manage pain and anxiety from burn injuries and treatments to improve care?	35068011	Use of virtual reality in managing paediatric procedural pain and anxiety: An integrative literature review.	Addab Sofia, Hamdy Reggie, Thorstad Kelly, Le May Sylvie, Tsimicalis Argerie	2022	The aims of this integrative literature review were to systematically review, appraise and synthesise the findings of studies investigating the use of VR distraction for children undergoing varying painful or anxiety-inducing medical procedures in different healthcare settings and to identify implications for research and clinical practice.	Virtual reality has the potential to help reduce the high frequency of undertreated procedural pain and anxiety among paediatric patients, ultimately reducing the fear associated with medical interventions, preventing healthcare avoidance in adulthood.	9	224		Unclear	children undergoing varying painful or anxiety-inducing medical procedures in different healthcare settings	No
		31969473	Digital Technology Distraction for Acute Pain in Children: A Meta-analysis.	Gates Michelle, Hartling Lisa, Shulhan-Kilroy Jocelyn, MacGregor Tara, Guitard Samantha, Wingert Aireen, Featherstone Robin, Vandermeer Ben, Poonai Naveen, Kircher Janeva, Perry Shirley, Graham Timothy A D, Scott Shannon D, Ali Samina	2020	To determine the effect of digital technology distraction on pain and distress in children experiencing acutely painful conditions or procedures.	it was impossible to determine with any certainty whether any clinically important differences in self-reported, observer-reported, or behavioral pain might exist between the interventions	12	528	USA Switzerland; Iran Australia Taiwan	Yes	Children (#21 y old) with acutely painful conditions and/or who are undergoing a painful medical procedure	No
		33089901	Virtual reality distraction for acute pain in children.	Lambert Veronica, Boylan Patrick, Boran Lorraine, Hicks Paula, Kirubakaran Richard, Devane Declan, Matthews Anne	2020	To assess the eDectiveness and adverse eDects of virtual reality (VR) distraction interventions for children (0 to 18 years) with acute pain in any healthcare setting.	We cannot tell whether virtual reality can reduce self-reported pain aMer a medical procedure, as we have too little confidence in the evidence available (16 studies).	5	161	Iran Australia USA	Unclear	We included children aged from birth up to and including 18 years, with acute pain in any healthcare setting	No
		35056310	Aromatherapy for Symptom Relief in Patients with Burn: A Systematic Review and Meta-Analysis.	Lee Hye Won, Ang Lin, Kim Jung Tae, Lee Myeong Soo	2021	This review aimed to provide an updated review of evidence regarding the effects of aromatherapy in relieving symptoms of burn injuries, focusing on pain and physiological distress.	Regardless of limited evidence, our findings showed significant improvements in the management of pain and anxiety upon the usage of aromatherapy in burn patients	8	972	Iran	Yes	Patients with burn injuries regardless of burn severity, age, gender, and ethnicity were eligible	No
		29287729	Efficacy of non-pharmacological interventions for procedural pain relief in adults undergoing burn wound care: A systematic review and meta-analysis of randomized controlled trials.	Scheffler Michael, Koranyi Susan, Meissner Winfried, Strauß Bernhard, Rosendahl Jenny	2018	The aim of the present meta-analysis was to investigate the efficacy of non-pharmacological interventions for procedural pain relief in adults undergoing burn wound care compared to standard care alone or an attention control.	In summary, benefits of non-pharmacological interventions on procedural pain relief and reduction of mental distress were demonstrated. Results have been proven to be free of publication bias. However,further high quality trials are needed to strengthen the promising evidence.	21	660	USA Iran Africa Australia	Yes	adult patients (mean age of the study sample 21years) undergoing burn wound care	No
		32720308	Virtual reality for acute and chronic pain management in adult patients: a narrative review.	Chuan A, Zhou J J, Hou R M, Stevens C J, Bogdanovych A	2021	This systematic narrative review evaluates clinical studies that used virtual reality in adult patients for management of acute and chronic pain	These limitations suggest the evidence-base in adult patients is currently immature and more rigorous studies are required to validate the use of virtual reality as a non-pharmacological adjunct in multimodal pain management	3	161		Unclear	Adults with acute or chronic pain	No
		36680488	Effects of massage therapy on pain and anxiety intensity in patients with burns: A systematic review and meta-analysis.	Miri S, Hosseini SJ, Ghorbani Vajargah P, Firooz M, Takasi P, Mollaei A, Ramezani S, Tolouei M, Emami Zeydi A, Osuji J, Farzan R, Karkhah S	2023	This systematic review and meta-analysis aimed to examine the effects of massage therapy on pain and anxiety intensity in patients with burns.	it is recommended that health managers and policymakers pay special attention to massage therapy as a simple, low-cost, and efficient non-pharmacological treatment to relieve pain and anxiety in burn patients	5	568	Iran	Yes	patients with burns	No
	6C.a What are the best ways to understand and manage pain and anxiety from burn injuries and treatments to improve care?	35759493	Psychotherapeutic interventions for burns patients and the potential use with Stevens-Johnson syndrome and toxic epidermal necrolysis patients: A systematic integrative review.	O'Reilly P, Meskell P, Whelan B, Kennedy C, Ramsay B, Coffey A, Fortune DG, Walsh S, Ingen-Housz-Oro S, Bunker CB, Wilson DM, Delaunois I, Dore L, Howard S, Ryan S	2022	The aim of this systematic integrative review was to synthesize the evidence relating to psychotherapeutic interventions used with adult burns patients and patients with SJS/TEN.	Following further research, some of the interventions deployed in burns patients may be applicable to SJS/TEN patients, particularly stress reduction techniques.	9	697		Unclear	Adults with burns	No
		34329326	Methodology and applicability of the human contact burn injury model: A systematic review.	Springborg AD, Wessel CR, Andersen LPK, Werner MU	2021	The primary aim of the present study is to systematically and critically review the methodologies and outcomes of experimental human CBI-studies.	In conclusion, although the contact burn injury model provides robust hyperalgesia, it has limited efficacy in testing analgesic drug response. Recommendations for future use of the model are being provided, but further research is needed to improve the sensitivity of the contact burn injury method.	37	641		Unclear	Experimental studies applying a CBI-method in humans were considered	No
		32131784	Efficacy and cultural appropriateness of psychosocial interventions for paediatric burn patients and caregivers: a systematic review.	Williams HM, Hunter K, Clapham K, Ryder C, Kimble R, Griffin B	2020	This study assessed the effectiveness of any psychosocial intervention in reducing pain and psychological trauma, distress, and/or anxiety among paediatric burn patients and their caregivers generally. Alongside this assessment, we systematically evaluated the appropriateness and applicability of such interventions for use among Aboriginal and Torres Strait Islander families	The development and assessment of psychosocial interventions to appropriately meet the needs of Aboriginal and Torres Strait Islander paediatric burn patients is required.	14	820	USA Sweden South Africa Australia	Yes	Injured children < 18 years receiving treatment at time of study, and/or their caregivers.	No
		36859758	Effects of non-pharmacological interventions on pain intensity of children with burns: A systematic review and meta-analysis.	Farzan R, Parvizi A, Haddadi S, Sadeh Tabarian M, Jamshidbeigi A, Samidoust P, Ghorbani Vajargah P, Mollaei A, Takasi P, Karkhah S, Firooz M, Hosseini SJ	2023	What is the effect of non-pharmacological interventions on pain intensity of children with burn? • What are the effects of VR versus non-VR interventions on pain intensity of children with burn? What are the effects of non-pharmacological interventions on pain intensity of different procedures in children with burn?	In sum, the result of the present study indicated that using non-pharmacological interventions significantly reduced pain intensity in children. The reduction of pain intensity was greater in non-VR than in VR interventions. Future studies should focus on comparing VR interventions with non-VR and single versus multi-modal distraction to clarify the effectiveness of each.	19	1005	USA; Canada Turkey Egypt; Iran; China; Australia;	Yes	children with burn	No
	6C.a What are the best ways to understand and manage pain and anxiety from burn injuries and treatments to improve care?	34364900	Efficacy of opioids and non-opioid analgesics in the treatment of post procedure pain of burned patients: a narrative review.	Chinchilla PA, Moyano J	2022	The objective of this narrative review is to evaluate the efficacy of opioids, non-steroidal antiinflammatory drugs, paracetamol, gabapentinoids, ketamine, and lidocaine in the treatment of acute pain in burn victims.	Evidence of efficacy is very limited. Fentanyl, nalbuphine, and ketamine seem to be effective for controlling acute pain in burn patients, whereas gabapentin and lidocaine did not show any efficacy.	6	397		Unclear	burn patients with clinical treatment indications and/or second-degree burns or higher	No
		35490982	Virtual reality intervention as a support method during wound care and rehabilitation after burns: A systematic review and meta-analysis.	Czech O, Wrzeciono A, Batalik L, Szczepanska-Gieracha J, Malicka I, Rutkowski S	2022	This systematic review and meta-analysis aimed to analyze and synthesize the evidence on the effectiveness of virtual reality (VR) interventions in the prevention of pain, fear and anxiety during burn wound care procedures	VR seems to be an effective therapeutic support in burn wound care procedures for reducing pain. However, this systematic review and meta-analysis highlights the need for more research into the use of VR as a distraction method.	17	Not reported		Unclear	patients regardless of gender and age and undergoing burn wound care	No
		31136330	Systematic Review and Meta-analysis of Virtual Reality in Pediatrics: Effects on Pain and Anxiety.	Eijlers R, Utens EMWJ, Staals LM, de Nijs PFA, Berghmans JM, Wijnen RMH, Hillegers MHJ, Dierckx B, Legerstee JS	2019	In this meta-analysis, we will collate evidence on the effectiveness of VR as either a distraction or an exposure tool, compared to standard care, on pain and anxiety in pediatric patients undergoing medical procedures.	Large effect sizes indicate that VR is an effective distraction intervention to reduce pain and anxiety in pediatric patients undergoing a wide variety of medical procedures. However, further research on the effect of VR exposure as a preparation tool for medical procedures is needed because of the paucity of research into this field.	6	198		Unclear	pediatric patients ≤21 years of age undergoing medical procedures	No
		33215037	Regional Anesthetic Blocks for Donor Site Pain in Burn Patients: A Meta-Analysis on Efficacy, Outcomes, and Cost.	Grunzweig KA, Son J, Kumar AR	2020	This study is intended to evaluate the efficacy of regional anesthesia in the burn population to decrease narcotic consumption and to assess the impact on hospitalization costs	Regional anesthesia at skin graft donor sites significantly decreases narcotic consumption in burn patients. Regional anesthesia is costeffective, decreases side effects, and may result in shorter hospital stays due to improved pain management.	2	101		Unclear	adult patients (>18 years of age) with burn injuries who underwent split-thickness skin grafts	Partially answered
	6C.a What are the best ways to understand and manage pain and anxiety from burn injuries and treatments to improve care?	35225720	Effects of Slow Deep Breathing on Acute Clinical Pain in Adults: A Systematic Review and Meta-Analysis of Randomized Controlled Trials.	Joseph AE, Moman RN, Barman RA, Kleppel DJ, Eberhart ND, Gerberi DJ, Murad MH, Hooten WM	2022	The primary aim of this systematic review and meta-analysis is to investigate the effects of SDB on acute pain.	Meta-analysis of post-intervention pain scores demonstrated that SDB was associated with significantly lower pain scores compared with a control group, but with high levels of heterogeneity. Subgroup analyzes demonstrated that trials of burn pain were associated with a larger reduction in pain which partially explains the heterogeneity. Very low certainty evidence suggests that SDB may reduce acu…	2	98		Unclear	adult patients with acute, experimental, and chronic pain.	No
		33821879	Using Virtual Technology for Fear of Medical Procedures: A Systematic Review of the Effectiveness of Virtual Reality-Based Interventions.	Kilic A, Brown A, Aras I, Hui R, Hare J, Hughes LD, McCracken LM	2021	This review aims to collate evidence for the impact of VR on fear of medical procedures.	Overall, the effectiveness of VR used for the application of distraction among burn wound care type of medical procedures consistently demonstrates improved pain outcomes, though results are mixed in its ability to reduce anxiety.	7	233	USA Netherlands Taiwan Australia	No	people who were reported to experience fear, anxiety, or pain during medical procedures.	No
		36133279	Systematic literature review of topical local anaesthesia or analgesia to donor site wounds.	McBride CA, Wong M, Patel B	2022	. This study is designed to address the question of which agent, if any, is favoured over the others and whether there are any safety data regarding their use.	Topical local anaesthetics (lidocaine or bupivacaine) provide good analgesia, both during and after STSG harvest, at well below toxic serum levels, but there are no good data determining the best local anaesthetic agent to use. There is no evidence morphine performs better than placebo.	11	550		Unclear	People of any age in any setting who have a DSW created as a result of harvesting a STSG	No
		34185015	Effectiveness of Virtual Reality Interventions for Adolescent Patients in Hospital Settings: Systematic Review.	Ridout B, Kelson J, Campbell A, Steinbeck K	2021	The aim of this review was to systematically identify available evidence regarding the use of virtual reality interventions for adolescent patients in hospital settings to evaluate effectiveness, suitability, and safety and identify opportunities for future research.	Virtual reality can provide a safe and engaging way to reduce pain and anxiety in adolescents while in hospital, particularly when virtual reality software is highly immersive and specifically designed for therapeutic purposes.	2	69	USA Australia	No	adolescent patients in hospital settings	No
		21880111	A systematic review of ketamine as an analgesic agent in adult burn injuries.	McGuinness SK, Wasiak J, Cleland H, Symons J, Hogan L, Hucker T, Mahar PD	2011	To assess the current literature regarding the effectiveness and side-effect profile of intravenous ketamine as a means of pain relief when compared with placebo or as an adjunct to opioid analgesia in patients exposed to burn injury.	Further well-designed randomized controlled trials conducted in burn-specific populations are warranted, thus enabling the development of a relevant evidence base to support its clinical use.	4	106	Denmark; Norway; Sweden	No	patients exposed to burn injury.	No
		34340838	Interactive video games to reduce paediatric procedural pain and anxiety: a systematic review and meta-analysis.	Sajeev MF, Kelada L, Yahya Nur AB, Wakefield CE, Wewege MA, Karpelowsky J, Akimana B, Darlington AS, Signorelli C	2021	We aimed to evaluate the effect of interactive video game interventions on children’s procedural pain and anxiety, including the effect of different types of video games on those outcomes	Our findings support introducing easily available video games, such as distraction-based conventional video games, into routine practice to minimise paediatric procedural pain and child/caregiver anxiety	8	363	USA Australia	No	We included original studies that reported on children and adolescents (18 yr) who had undergone a painful procedure.	No
8. Improving burns resuscitation and early management	8A.b What are the best burns first aid treatments for different settings and contexts, e.g. alternative to cooling with water where clean water is not available, and how can this be best communicated to the public?	35688782	The effect of 20 minutes of cool running water first aid within three hours of thermal burn injury on patient outcomes: A systematic review and meta-analysis.	Griffin B, Cabilan CJ, Ayoub B, Xu HG, Palmieri T, Kimble R, Singer Y	2022	What effect does the application of CRW for 20 min within three hours of burn injury have on patient outcomes, and is it more effective than alternative remedies, or no CRW?	There is considerable evidence to recommend 20 min of CRW within three hours of injury as the gold standard of first aid for thermal burns. International consensus is required.	1	33	South Korea	No	Children (0–17 years old) and adults (18 years and older) with thermal burns (flame, scald, contact) with any thickness and total body surface area percentage involvement.	No
8. Improving burns resuscitation and early management	8B.a What are the best ways to resuscitate a patient after a burn injury, and how can successful resuscitation be identified and measured?	28803752	Optimal Dose, Timing and Ratio of Blood Products in Massive Transfusion: Results from a Systematic Review.	McQuilten ZK, Crighton G, Brunskill S, Morison JK, Richter TH, Waters N, Murphy MF, Wood EM	2018	The aim of this systematic review was to assess the effect of dose, timing and ratio of blood component therapy (FFP, platelets, cryoprecipitate or fibrinogen concentrate) to RBCs on morbidity, mortality and transfusion in critically bleeding patients requiring massive transfusion.	On the limited evidence available, there is insufficient basis to recommend a 1:1:1 over a 1:1:2 ratio or standard care for adult patients with critical bleeding requiring massive transfusion	1	45	USA	No	a patient population (pediatric and/or adult) who had critical bleeding and had received, or was anticipated to receive, a massive transfusion and measured at least one outcome of interest (mortality, morbidity, transfusion requirements or quality of life).	No
		30073665	Colloids versus crystalloids for fluid resuscitation in critically ill people.	Lewis Sharon R, Pritchard Michael W, Evans David Jw, Butler Andrew R, Alderson Phil, Smith Andrew F, Roberts Ian	2018	To assess the eIect of using colloids versus crystalloids in critically ill people requiring fluid volume replacement on mortality, need for blood transfusion or renal replacement therapy (RRT), and adverse events (specifically: allergic reactions, itching, rashes).	Using colloids (starches; dextrans; or albumin or FFP) compared to crystalloids for fluid replacement probably makes little or no diIerence to the number of critically ill people who die. It may make little or no diIerence to the number of people who die if gelatins or crystalloids are used for fluid replacement.	8	455	Canada; USA Switzerland; Denmark; UK	No	critically ill people who required fluid volume replacement in hospital or emergency out-of-hospital settings	No
		29024269	Fluid Resuscitation in Patients With Severe Burns: A Meta-analysis of Randomized Controlled Trials.	Kao Y, Loh EW, Hsu CC, Lin HJ, Huang CC, Chou YY, Lien CC, Tam KW	2018	We conducted a systematic review and meta-analysis to compare the efficacies of hyperosmotic and isoosmotic solutions in restoring hemodynamic stability after burn injuries.	Hyperosmotic fluid resuscitation appears to be an attractive choice for severe burns in terms of TBSA or burn depth. Further investigation is recommended before conclusive recommendation.	10	502	Canada; USA Switzerland; Albania; Italy, UK China	No	patients with burn injuries	No
		N/A	Hyper-oncotic vs. Hypo-oncotic Albumin Solutions: a Systematic Review of Clinical Efficacy and Safety	Haynes GR, Bassiri K	2021	This systematic review aimed to evaluate evidence on the efficacy and safety of hyper-oncotic vs. hypo-oncotic albumin solutions across different clinical settings.	In contrast, an RCT by Goodwin et al. showed that 2.5% albumin infusion leads to accumulation of lung water, suggesting that crystalloids alone may lead to better outcomes in this patient population.	1	Not reported		Unclear	patients receiving volume therapy,	No
		36578449	The Effects of Glutamine Supplementation on Reducing Mortality and Morbidity among Burn Patients: A Systematic Review and Meta-analysis of Randomized Controlled Trials.	Mortada H, Alhindi N, Abukhudair A, Alanazi S, AlSahli A, Arab K	2023	we aim to study the role of GLN supplements in decreasing mortality, length of hospitalization (LOH), and infection in severely burned patients.	GLN supplementation has been linked to lower hospital mortality and infection-related morbidity in burn patients. Furthermore, larger-scale and higher-quality studies are needed to assess whether there are any statistically and clinically significant changes.	7	328	Canada UK India China	Yes	burn patients who received either parenteral or enteral GLN supplement	No
8. Improving burns resuscitation and early management	8C.d What are the best acute treatments in early burns management that improve patient outcomes, and reduce and treat complications?	32686565	The Effect of beta-Blockers for Burn Patients on Clinical Outcomes: Systematic Review and Meta-Analysis.	Hassoun-Kheir N, Henig O, Avni T, Leibovici L, Paul M	2021	We aimed to assess the effects of b-blockers administration in hospitalized patients with burns.	In summary, the available evidence on clinical outcomes of b-blocker use after burn injury is limited. No reduction in mortality, length of stay, or infections was observed with propranolol in our review. The current data do not support nor refutes an advantage to b-blockers after burns	4	Unclear	USA Iran	Yes	Children and adults with burn injury who were treated in a burn center, including hospitalized patients	No
		31618360	Pediatric enteral nutrition therapy for burn victims: when should it be initiated?	Valentini M, Seganfredo FB, Fernandes SA	2019	To review the scientific evidence regarding the initiation of enteral nutrition in the pediatric burn population.	Analysis of the different intragroup variables suggests the importance of starting nutritional support early. Considering the number of pediatric burn patients, there is a need for robust studies with greater scientific impact.	3	781	USA South Africa Iran	Yes	pediatric patients with burns	No
		30222632	Early Enteral Nutrition Reduces Mortality and Improves Other Key Outcomes in Patients With Major Burn Injury: A Meta-Analysis of Randomized Controlled Trials.	Pu H, Doig GS, Heighes PT, Allingstrup MJ	2018	To identify, appraise, and synthesize current evidence to determine whether early enteral nutrition alters patient outcomes from major burn injury	The improvements in clinical outcomes demonstrated in this meta-analysis are consistent with the physiologic rationale cited to support clinical recommendations for early enteral nutrition made by major clinical practice guidelines: gut integrity is preserved leading to fewer gastrointestinal hemorrhages, less infectious complications, a reduction in consequent organ failures, and a reduction in …	7	527		Unclear	patients with major burn injuries	No
		35838226	Beta-blocker treatment in the critically ill: a systematic review and meta-analysis.	Heliste M, Pettila V, Berger D, Jakob SM, Wilkman E	2022	To assess the effect of treatment with b-blockers in critically ill adults, we conducted a systematic review and meta-analysis of randomized controlled trials.	In this systematic review we found that b-blocker treatment reduced mortality in critical illness. Use of b-blockers in critical illness thus appears safe after initial hemodynamic stabilization	3	26	USA Pakistan	Yes	critically ill adults	No
		31684690	Early enteral nutrition (within 48 hours) versus delayed enteral nutrition (after 48 hours) with or without supplemental parenteral nutrition in critically ill adults.	Fuentes Padilla Paulina, Martínez Gabriel, Vernooij Robin Wm, Urrútia Gerard, Roqué I Figuls Marta, Bonfill Cosp Xavier	2019	To evaluate the eOicacy and safety of early enteral nutrition (initiated within 48 hours of initial injury or ICU admission) versus delayed enteral nutrition (initiated later than 48 hours a3er initial injury or ICU admission), with or without supplemental parenteral nutrition, in critically ill adults.	Overall,results showed no clear diOerences in the number of deaths within 30 days (one study, 38 participants), intolerance to feeding (one study, 59 participants), or development of pneumonia (four studies, 192 participants), between those who received early enteral nutrition or delayed enteral nutrition. We assessed the evidence as very low-quality, meaning the findings could potentially change…	1	27	USA	No	critically ill adults	No
		31202528	Changes in ventilator settings and ventilation-induced lung injury in burn patients-A systematic review.	Glas GJ, Horn J, van der Hoeven SM, Hollmann MW, Cleffken B, Colpaert K, Juffermans NP, Knape P, Loef BG, Mackie DP, Malbrain M, Muller J, Reidinga AC, Preckel B, Schultz MJ	2020	The aim of this systematic review was to investigate and describe changes in ventilation practice in burn patients over time. We also aimed to investigate the occurrence of VILI in ventilated burn patients	This systematic review, which provides an overview of the existing literature on MV in burn patients, shows a high variety in MV practices in this patient population, reflecting the lack of consensus regarding the optimal ventilation strategy. A trend towards implementation of lung protective MV is noticeable, however it remains unclear whether burn patients benefit from these strategies	3	161		Unclear	adult or pediatric burn and/or inhalation injury patients receiving mechanical ventilation during ICU stay	No
	8D.b How can health care workers be better informed and supported in making decisions about treating life-threatening burn injuries and end-of-life care?	31775021	Opportunities for Palliative Care in Patients With Burn Injury-A Systematic Review.	Cook AC, Langston JA, Jaramillo JD, Edwards KE, Wong HN, Aslakson RA	2020	We performed a systematic review of existing evidence concerning the palliative care needs of burn patients.	Most existing palliative care-related research in burn patients addresses interventions for physical symptoms with minimal literature concerning other domains. Opportunities exist for further research of palliative care in burn populations with emphasis on addressing interventions for all domains and better standardizing the language and outcomes for the palliative care interventions.	5	641		Yes	Adults sustaining burn injury	No
8. Improving burns resuscitation and early management	8F.a How does burn injury and treatment effect sleep and how can sleep be improved?	35349676	Sleep Quality Among Burn Survivors and the Importance of Intervention: A Systematic Review and Meta-Analysis.	Hutchinson KA, Karmali SA, Abi-Jaoude J, Edwards T, Homsy C	2022	1) characterize measured sleep quality among burn survivors, using a systematic literature review approach and 2) investigate how interventions may be used to influence sleep quality in patients with burn injuries, using a meta-analytic approach.	This review demonstrates that sleep is negatively affected in burn survivors. Furthermore, the use of interventions shows a large positive effect on sleep quality thus, emphasizing their potential in clinical practice. However, there exists a paucity of interventions aimed at improving sleep in patients with burn injuries. Considering the importance of optimized sleep, a greater number of interve…	7	297	USA Iran Saudi Arabia	Yes	individuals with burn injuries (inpatients and outpatients)	Partially answered
		35703367	Non-pharmacological interventions for sleep promotion in hospitalized children.	Kudchadkar Sapna R, Berger Jessica, Patel Ruchit, Barnes Sean, Twose Claire, Walker Tracie, Mitchell Riley, Song Jaehyun, Anton Blair, Punjabi Naresh M	2022	To evaluate the effect of non-pharmacological sleep promotion interventions in hospitalized children and adolescents on sleep quality and sleep duration, child or parent satisfaction, cost-eFectiveness, delirium incidence, length of mechanical ventilation, length of stay, and mortality.	The included studies were heterogeneous, so we could not quantitatively synthesize the results.Our narrative summary found inconsistent, low to very low-certainty evidence. Therefore, we are unable to determine how non-pharmacologic sleep promotion interventions affect sleep quality or sleep duration compared with usual care or other interventions.	1	10	USA	No	Infants, children, and adolescents aged between 1 month and 18 years, admitted to the hospital for more than 48 hours.	No
9. Improving surgical interventions for burns	9A.b What are the best surgical treatments for all types of thermal burns that lead to good patient outcomes, and how many surgeries are needed for good outcomes?	36516423	Topical Hemostatic Agents in Burn Surgery: A Systematic Review.	Battistini A, Gottlieb LJ, Vrouwe SQ	2023	This systematic review aims to report on all topical hemostatic agents described in burn surgery, their efficacy at controlling intra-operative bleeding, as well as complications associated with their use.	A multitude of topical hemostatic agents has been reported in the burn literature, with a wide range of dosages and modes of deliveries, as well as protocolization with other blood conservation techniques to limit blood loss during surgery. Determining the optimal topical hemostatic agent is limited by low-quality data and challenges with consistent reporting of intra-operative blood loss and oth…	4	Not reported		Unclear	Acute burn surgery patients	No
		N/A	Comparison of early surgical intervention to delayed surgical intervention for treatment of thermal burns in adults: A systematic review and meta-analysis	Miroshnychenko A, Kim K, Rochwerg B, Voineskos S		To determine if early surgical intervention (excision and grafting within 7 days) improves outcomes when compared to delayed surgical intervention (excision and grafting after 7 days) in adults with thermal burns.	Early excision and grafting may reduce mortality and improve other patient important outcomes in adults with thermal burns, however most outcomes are based on low or very low certainty evidence.	9	512	USA Denmark; Iran Egypt India	Yes	adult patients with thermal burns of all degrees and body surface areas	No
9. Improving surgical interventions for burns	9D.a What are the best techniques for surgical debridement and grafting, and what is the ideal timing after injury to perform these, for better patient outcomes?	33215038	Evidence and Trends in Burn Wound Debridement: An Evidence Map.	Ziegler B, Fischer S, Pieper D, Mathes T, Kneser U, Hirche C	2020	To summarize the evidence and trends for eschar removal by burn wound debridement currently available, an evidence map as variant of the systematic review, was prepared.	Enzymatic debridement has been shown to be an effective tool for early eschar removal and in addition reduces the need for autografting of the debrided burn wound with a relatively high level of evidence (LoE 2-). Wound debridement by means of hydrosurgery is more precise compared to conventional wound excision and preserves viable dermis, but a positive effect on wound healing or scar formation …	5	202	Israel; Italy; China; Australia	Unclear	severely burned patients	Partially answered
	9D.b What are the best ways to treat a burns graft and how can survivors and carers be better supported with grafts and grafting complications?	33215037	Regional Anesthetic Blocks for Donor Site Pain in Burn Patients: A Meta-Analysis on Efficacy, Outcomes, and Cost.	Grunzweig KA, Son J, Kumar AR	2020	This study is intended to evaluate the efficacy of regional anesthesia in the burn population to decrease narcotic consumption and to assess the impact on hospitalization costs	Regional anesthesia at skin graft donor sites significantly decreases narcotic consumption in burn patients. Regional anesthesia is costeffective, decreases side effects, and may result in shorter hospital stays due to improved pain management.	2	101		Unclear	adult patients (>18 years of age) with burn injuries who underwent split-thickness skin grafts	No
	9D.d What are the best reconstructive surgical approaches for burns?	30724361	Systematic review of fibrin glue in burn wound reconstruction.	Miller R, Wormald JCR, Wade RG, Collins DP	2019	This systematic review evaluated outcomes of fibrin glue compared with conventional SSG attachment techniques.	As the evidence is sparse, the quality very low and the risk of bias significant both within and across studies, it is not possible to make any recommendations regarding the use of fibrin glue in burn wounds.	2	178		Unclear	patients with burn wounds	No
9. Improving surgical interventions for burns	9G.a Do skin substitutes have better patient outcomes compared to skin grafting, and which types of skin substitute are best and most cost effective?	37016595	Efficacy Of Skin Substitutes For Management Of Acute Burn Cases: A Systematic Review.	Wardhana A, Valeria M	2022	This systematic review is designed to weigh the efficacy of skin substitutes compared to standard treatment for managing acute burn cases.	All of the skin substitutes studied exhibited at least non-inferior to superior performance compared to standard treatment in terms of efficacy in treating acute burn wounds, not limited to burn depth, size, location or patient age.	13	431		Unclear	We included all types of burn, any location of burn wound, and burn experienced by children as well as adults.	Partially answered
		33941398	A systematic review and meta-analysis of randomized trials evaluating the efficacy of autologous skin cell suspensions for re-epithelialization of acute partial thickness burn injuries and split-thickness skin graft donor sites.	Bairagi A, Griffin B, Banani T, McPhail SM, Kimble R, Tyack Z	2021	The primary objective of this review was to determine the effectiveness of ASCS when compared to non-ASCS usual treatment on time to wound re-epithelialization of acute partial thickness burn injuries and split-thickness skin graft donor site wounds.	Compared to standard care, ACSC may reduce pediatric partial thickness burn wound and adult split-thickness skin graft donor site TTRE	5	347	USA Italy; Switzerland Australia China	No	Humans of all age groups, partialthickness burn injuries and split-thickness skin graft donor site wounds	No
10. Clinician & patient/carer interactions and communications	10B.b What are the best ways to reduce stigma felt by burns survivors and carers when being treated by health care professionals? For example, cultural awareness or when burns are caused by self-harm?	32131784	Efficacy and cultural appropriateness of psychosocial interventions for paediatric burn patients and caregivers: a systematic review.	Williams HM, Hunter K, Clapham K, Ryder C, Kimble R, Griffin B	2020	This study assessed the effectiveness of any psychosocial intervention in reducing pain and psychological trauma, distress, and/or anxiety among paediatric burn patients and their caregivers generally. Alongside this assessment, we systematically evaluated the appropriateness and applicability of such interventions for use among Aboriginal and Torres Strait Islander families	The development and assessment of psychosocial interventions to appropriately meet the needs of Aboriginal and Torres Strait Islander paediatric burn patients is required.	14	820	USA Sweden South Africa Australia	Yes	Injured children < 18 years receiving treatment at time of study, and/or their caregivers.	No
14. Prevention	14A.a What are the best ways to deliver burns prevention programmes, and improve public awareness and education of burns prevention, to reduce burn injuries worldwide?	36833860	Utility of Telehealth Platforms Applied to Burns Management: A Systematic Review.	Garcia-Diaz A, Vilardell-Roig L, Novillo-Ortiz D, Gacto-Sanchez P, Pereyra-Rodriguez JJ, Saigi-Rubio F	2023	This study aims to critically evaluate the literature on the cost–benefit impact of TH in burn patients and to investigate the clinical effectiveness of implementing TH strategies.	Given the low cost and large reach of smartphone apps to deliver content to and engage with targeted populations, smartphone apps can be used for widespread injury prevention campaigns and public health campaigns generally. However, it is important to acknowledge that a change in knowledge does not necessarily reflect a change in behaviour.	1	498	Australia	No	patients requiring treatment of their burns with a high degree of specialisation, particularly in tertiary hospitals	No
		33373371	Prevention of childhood unintentional injuries in low- and middle-income countries: A systematic review.	Tupetz A, Friedman K, Zhao D, Liao H, Isenburg MV, Keating EM, Vissoci JRN, Staton CA	2020	This project aims to delineate the childhood injury prevention initiatives in LMICs.	Increased attention and funding are required to go beyond educational initiatives with self reported measures and little follow-up time to robust interventions that will reduce the global burden of unintentional injuries among children	2	Unclear	South Africa	Yes	children in LMICs	No
		34729373	Burn injury prevention in low- and middle- income countries: scoping systematic review.	Price K, Lee KC, Woolley KE, Falk H, Peck M, Lilford R, Moiemen N	2021	The objective of this scoping review and narrative synthesis was to summarise and understand the initiatives that have been carried out to reduce burn injuries in LMIC and their effectiveness.	There is a lack of published literature describing large-scale burn prevention programmes in LMIC that can demonstrate sustained reductions in burn incidence. Populationlevel, collaborative projects are necessary to drive forward burn prevention through specific environmental or legislative changes and supplementary educational programmes	8	21505	Iran South Africa; Malawi; Rwanda; Ethiopia; China	Yes	Participants of all genders and ages were included in this study.	No
