# Supplementary material for: Exploring evidence gaps in clinical trials in thermal burns care: an umbrella review
Source: BMJ Open. 2025 Jun 25;15(6):e094303. doi: 10.1136/bmjopen-2024-094303 (PMC12198850; doi:10.1136/bmjopen-2024-094303)
Supplement: online supplemental file 4 [file bmjopen-15-6-s004.xlsx]

## Sheet: DataExtraction Citations
article_id	CiteID	Title	First Author	Pub Year	Journal	Is Complete	Reviewer Name	Judicator Name	Is Judicated	Criterion 1: Eligibility criteria	Criterion 2: Comprehensive search	Criterion 3: Risk of Bias	Criterion 4: Appropriate analyses	Criterion 5: Appropriate conclusions	Overall reliability judgement	Criterion 6: Other reasons	Abstract Triage Category	Abstract Triage Note
5103161	2069_1	The Japanese Experience with Basic Fibroblast Growth Factor in Cutaneous Wound Management and Scar Prevention: A Systematic Review of Clinical and Biological Aspects	Abdelhakim, M.	2020	Dermatology And Therapy	Yes	Riaz Qureshi		Yes	Yes	No	No	Not applicable	Yes	NOT reliable	No		N/A	2
5103164	2069_4	Use of virtual reality in managing paediatric procedural pain and anxiety: An integrative literature review	Addab, S.	2022	Journal of Clinical Nursing	Yes	Riaz Qureshi		Yes	Yes	Yes	Yes	Not applicable	Yes	Reliable	No		N/A
5103166	2069_6	Extracorporeal shock wave therapy role in the treatment of burn patients. A systematic literature review	Aguilera-Saez, J.	2020	Burns	Yes	Riaz Qureshi		Yes	No	No	No	Not applicable	No	NOT reliable	No		N/A	4
5103172	2069_12	Telerehabilitation in the Middle East North Africa Region: A Structured Review	Aljabri, N. Q.	2021	International Journal of Telerehabilitation	Yes	Riaz Qureshi		Yes	Yes	No	Yes	Not applicable	Yes	NOT reliable	No		N/A	1
5103179	2069_19	Therapeutic Outcome of Burn Patients Treated With Hyperbaric Oxygen	Alyafi, T.	2021	Cureus	Yes	Riaz Qureshi		Yes	No	Yes	No	Not applicable	Yes	NOT reliable	No		N/A	2
5103182	2069_22	Buffered solutions versus 0.9% saline for resuscitation in critically ill adults and children	Antequera Martin, A. M.	2019	Cochrane Database of Systematic Reviews	Yes	Riaz Qureshi		Yes	Yes	Yes	Yes	Yes	Yes	Reliable	No		N/A
5103183	2069_23	A Systematic Review of the Effect of Centella asiatica on Wound Healing	Arribas-Lopez, E.	2022	International Journal of Environmental Research & Public Health [Electronic Resource]	Yes	Riaz Qureshi		Yes	Yes	No	Yes	Not applicable	Yes	NOT reliable	No		N/A	1
5103184	2069_24	Split-thickness skin graft donor-site morbidity: A systematic literature review	Asuku, M.	2021	Burns	Yes	Riaz Qureshi		Yes	Yes	Yes	No	Not applicable	Yes	NOT reliable	No		N/A	1
5103185	2069_25	Scar massage for hypertrophic burns scarring-A systematic review	Ault, P.	2018	Burns	Yes	Riaz Qureshi		Yes	Yes	No	Yes	Yes	Yes	NOT reliable	No		N/A	1
5103189	2069_29	Electrical neurostimulation for the treatment of chronic pruritus: A systematic review	Badwy, M.	2022	Experimental Dermatology	Yes	Riaz Qureshi		Yes	Yes	Yes	Yes	Not applicable	Yes	Reliable	No		N/A
5103191	2069_31	A systematic review and meta-analysis of randomized trials evaluating the efficacy of autologous skin cell suspensions for re-epithelialization of acute partial thickness burn injuries and split-thickness skin graft donor sites	Bairagi, A.	2021	Burns	Yes	Riaz Qureshi		Yes	Yes	Yes	Yes	Yes	Yes	Reliable	No		N/A
5103194	2069_34	Topical Hemostatic Agents in Burn Surgery: A Systematic Review	Battistini, A.	2022	Journal of Burn Care & Research	Yes	Riaz Qureshi		Yes	Yes	Yes	Yes	Not applicable	Yes	Reliable	No		N/A
5103199	2069_39	Intervention Content and Outcomes of Postdischarge Rehabilitation Programs for Adults Surviving Major Burns: A Systematic Scoping Review	Bayuo, J.	2021	Journal of Burn Care & Research	Yes	Riaz Qureshi		Yes	Yes	No	No	Not applicable	Yes	NOT reliable	No		N/A	2
5103201	2069_41	Utilization and Efficacy of Resuscitation Endpoints in Trauma and Burn Patients: A Review Article	Belaunzaran, M.	2022	American Surgeon	Yes	Riaz Qureshi		Yes	Yes	Yes	No	Not applicable	Yes	NOT reliable	No		N/A	1
5103216	2069_56	Antifibrinolytic Agents in Plastic Surgery: Current Practices and Future Directions	Brown, S.	2018	Plastic & Reconstructive Surgery	Yes	Riaz Qureshi		Yes	Yes	No	No	Not applicable	Yes	NOT reliable	No		N/A	2
5103217	2069_57	Beta-Adrenergic Blockade in Critical Illness	Bruning, R.	2021	Frontiers in Pharmacology	Yes	Riaz Qureshi		Yes	Yes	No	No	Not applicable	No	NOT reliable	No		N/A	3
5103218	2069_58	Ablative fractional laser treatment of hypertrophic burn and traumatic scars: a systematic review of the literature	Buhalog, B.	2021	Archives of Dermatological Research	Yes	Riaz Qureshi		Yes	Yes	Yes	Yes	Not applicable	Yes	Reliable	No		N/A
5103220	2069_60	Topical Aloe Vera Gel for Accelerated Wound Healing of Split-Thickness Skin Graft Donor Sites: A Double-Blind, Randomized, Controlled Trial and Systematic Review	Burusapat, C.	2018	Plastic & Reconstructive Surgery	Yes	Riaz Qureshi		Yes	Yes	Yes	No	Not applicable	Yes	NOT reliable	No		N/A	1
5103224	2069_64	Intensive insulin therapy, insulin sensitisers and insulin secretagogues for burns: A systematic review of effectiveness and safety	Campbell, J. M.	2018	Burns	Yes	Riaz Qureshi		Yes	Yes	Yes	Yes	No	Yes	NOT reliable	No		N/A	1
5103225	2069_65	Review of Burn Resuscitation: Is Plasmalyte R a Comparable Alternative to Ringer's Lactate?	Cappuyns, L.	2023	Journal of Burn Care & Research	Yes	Riaz Qureshi		Yes	Yes	Yes	No	Not applicable	Yes	NOT reliable	No		N/A	1
5103228	2069_68	A systematic review of foam dressings for partial thickness burns	Chaganti, P.	2019	American Journal of Emergency Medicine	Yes	Riaz Qureshi		Yes	Yes	Yes	Yes	Not applicable	Yes	Reliable	No		N/A
5103229	2069_69	[Scoping review on prevention of central venous catheter-related bloodstream infection in burn patients]	Chen, L. J.	2021	Zhonghua Shao Shang Za Zhi	Yes	Riaz Qureshi		Yes	Yes	Yes	Yes	Not applicable	Yes	NOT reliable	Yes		N/A	0
5103234	2069_74	Efficacy of opioids and non-opioid analgesics in the treatment of post procedure pain of burned patients: a narrative review	Chinchilla, P. A.	2022	Brazilian Journal of Anesthesiology	Yes	Riaz Qureshi		Yes	Yes	Yes	Yes	Not applicable	Yes	Reliable	No		N/A
5103236	2069_76	Aromatherapy for the relief of symptoms in burn patients: A systematic review of randomized controlled trials	Choi, J.	2018	Burns	Yes	Riaz Qureshi		Yes	Yes	Yes	Yes	Not applicable	No	NOT reliable	No		N/A	1
5103237	2069_77	Fractional CO<sub>2</sub> laser treatment for burn scar improvement: A systematic review and meta-analysis	Choi, K. J.	2021	Burns	Yes	Riaz Qureshi		Yes	Yes	No	No	Not applicable	No	NOT reliable	No		N/A	3
5103238	2069_78	Antibiotic Prophylaxis in Torso, Maxillofacial, and Skin Traumatic Lesions: A Systematic Review of Recent Evidence	Cicuttin, E.	2022	Antibiotics	Yes	Riaz Qureshi		Yes	No	Yes	Yes	Not applicable	Yes	NOT reliable	No		N/A	1
5103239	2069_79	Management of Facial Second-Degree Burns with Nanocellulose-Based Dressing: A Case Series and Systematic Review	Ciudad, P.	2022	Facial Plastic Surgery	Yes	Riaz Qureshi		Yes	No	No	No	Not applicable	Yes	NOT reliable	Yes		N/A	3
5103241	2069_81	Amniotic membrane transplantation for acute ocular burns	Clare, G.	2022	Cochrane Database of Systematic Reviews	Yes	Riaz Qureshi		Yes	Yes	Yes	Yes	Yes	Yes	Reliable	No		N/A
5103243	2069_83	Opportunities for Palliative Care in Patients With Burn Injury-A Systematic Review	Cook, A. C.	2020	Journal of Pain & Symptom Management	Yes	Riaz Qureshi		Yes	Yes	Yes	Yes	Not applicable	Yes	Reliable	No		N/A
5103247	2069_87	Systemic antibiotic prophylaxis does not affect infectious complications in pediatric burn injury: A meta-analysis	Csenkey, A.	2019	PLoS ONE [Electronic Resource]	Yes	Riaz Qureshi		Yes	Yes	Yes	Yes	Yes	Yes	Reliable	No		N/A
5103248	2069_88	Virtual reality intervention as a support method during wound care and rehabilitation after burns: A systematic review and meta-analysis	Czech, O.	2022	Complementary Therapies in Medicine	Yes	Riaz Qureshi		Yes	Yes	Yes	Yes	Yes	Yes	Reliable	No		N/A
5103252	2069_92	Acute Management of Thermal Hand Burns in Adults: A 10-Year Review of the Literature	Dargan, D.	2021	Annals of Plastic Surgery	Yes	Riaz Qureshi		Yes	Yes	Yes	No	Not applicable	Yes	NOT reliable	No		N/A	1
5103253	2069_93	Medical and Surgical Care of Critical Burn Patients: A Comprehensive Review of Current Evidence and Practice	Datta, P. K.	2022	Cureus	Yes	Riaz Qureshi		Yes	No	No	No	Not applicable	Yes	NOT reliable	No		N/A	3
5103254	2069_94	The role of invasive monitoring in the resuscitation of major burns: a systematic review and meta-analysis	Davenport, L. M.	2019	International Journal of Burns & Trauma	Yes	Riaz Qureshi		Yes	Yes	Yes	Yes	No	Yes	NOT reliable	No		N/A	1
5103255	2069_95	A systematic review of intervention studies demonstrates the need to develop a minimum set of indicators to report the presence of burn wound infection	Davies, A.	2020	Burns	Yes	Riaz Qureshi		Yes	Yes	Yes	No	Not applicable	Yes	NOT reliable	No		N/A	1
5103257	2069_97	The use of fluid silicone gels in the prevention and treatment of hypertrophic scars: a systematic review and meta-analysis	De Decker, I.	2022	Burns	Yes	Riaz Qureshi		Yes	Yes	Yes	Yes	Yes	Yes	Reliable	No		N/A
5103258	2069_98	Virtual Reality Therapy to Control Burn Pain: Systematic Review of Randomized Controlled Trials	de Jesus Catala, C. A.	2022	Journal of Burn Care & Research	Yes	Riaz Qureshi		Yes	Yes	Yes	Yes	Yes	Yes	Reliable	No		N/A
5103262	2069_102	Innovations in skin camouflaging techniques: Where are we scientifically?	Derbyshire	2019	International Journal of Cosmetic Science	Yes	Riaz Qureshi		Yes	Yes	No	No	Not applicable	Yes	NOT reliable	No		N/A	2
5103266	2069_106	Local Treatment of Burns with Cell-Based Therapies Tested in Clinical Studies	Domaszewska-Szostek, A. P.	2021	Journal of Clinical Medicine	Yes	Riaz Qureshi		Yes	No	No	No	Not applicable	Yes	NOT reliable	No		N/A	3
5103271	2069_111	A Review of Topical Phage Therapy for Chronically Infected Wounds and Preparations for a Randomized Adaptive Clinical Trial Evaluating Topical Phage Therapy in Chronically Infected Diabetic Foot Ulcers	Duplessis, C. A.	2020	Antibiotics	Yes	Riaz Qureshi		Yes	Yes	No	No	Not applicable	No	NOT reliable	No		N/A	3
5103272	2069_112	Rehabilitation interventions after hand burn injury in adults: A systematic review	Edger-Lacoursiere, Z.	2022	Burns	Yes	Riaz Qureshi		Yes	Yes	Yes	Yes	Not applicable	Yes	Reliable	No		N/A
5103273	2069_113	Time to start putting down the knife: A systematic review of burns excision tools of randomised and non-randomised trials	Edmondson, S. J.	2018	Burns	Yes	Riaz Qureshi		Yes	Yes	Yes	No	Not applicable	Yes	NOT reliable	No		N/A	1
5103274	2069_114	Systematic Review and Meta-analysis of Virtual Reality in Pediatrics: Effects on Pain and Anxiety	Eijlers, R.	2019	Anesthesia & Analgesia	Yes	Riaz Qureshi		Yes	Yes	Yes	Yes	Yes	Yes	Reliable	No		N/A
5103278	2069_118	A Systematic Review of Tranexamic Acid in Plastic Surgery: What's New?	Elena, Scarafoni	2021	Plastic and Reconstructive Surgery - Global Open	Yes	Riaz Qureshi		Yes	Yes	No	No	Not applicable	Yes	NOT reliable	No		N/A	2
5103280	2069_120	Non-pharmacological interventions for anxiety in burn patients: A systematic review and meta-analysis of randomized controlled trials	Fardin, A.	2020	Complementary Therapies in Medicine	Yes	Riaz Qureshi		Yes	Yes	Yes	Yes	Yes	Yes	Reliable	No		N/A
5103281	2069_121	Effects of aromatherapy with Rosa damascene and lavender on pain and anxiety of burn patients: A systematic review and meta-analysis	Farzan, R.	2023	International Wound Journal	Yes	Riaz Qureshi		Yes	Yes	Yes	Yes	Yes	Yes	Reliable	No		N/A
5103283	2069_123	Efficacy of Using Probiotics with Antagonistic Activity against Pathogens of Wound Infections: An Integrative Review of Literature	Fijan, S.	2019	BioMed Research International	Yes	Riaz Qureshi		Yes	Yes	No	No	Not applicable	Yes	NOT reliable	No		N/A	2
5103286	2069_126	Exercise training for improving outcomes post-burns: a systematic review and meta-analysis	Flores, O.	2018	Clinical Rehabilitation	Yes	Riaz Qureshi		Yes	Yes	Yes	Yes	Yes	Yes	Reliable	No		N/A
5103290	2069_130	Early enteral nutrition (within 48 hours) versus delayed enteral nutrition (after 48 hours) with or without supplemental parenteral nutrition in critically ill adults	Fuentes Padilla, P.	2019	Cochrane Database of Systematic Reviews	Yes	Riaz Qureshi		Yes	Yes	Yes	Yes	Yes	Yes	Reliable	No		N/A
5103296	2069_136	A Systematic Review of the Effectiveness of Virtual Reality-Based Interventions on Pain and Range of Joint Movement Associated with Burn Injuries	Garrido-Ardila, E. M.	2022	Journal of Personalized Medicine	Yes	Riaz Qureshi		Yes	Yes	No	Yes	Not applicable	Yes	NOT reliable	No		N/A	1
5103297	2069_137	Adjunctive Nonpharmacologic Interventions for the Management of Burn Pain: A Systematic Review	Gasteratos, K.	2022	Plastic & Reconstructive Surgery	Yes	Riaz Qureshi		Yes	Yes	No	No	Not applicable	No	NOT reliable	No		N/A	3
5103298	2069_138	Digital Technology Distraction for Acute Pain in Children: A Meta-analysis	Gates, M.	2020	Pediatrics	Yes	Riaz Qureshi		Yes	Yes	Yes	Yes	Yes	Yes	Reliable	No		N/A
5103301	2069_141	Nonpharmacologic Management of Procedural Pain in Pediatric Burn Patients: A Systematic Review of Randomized Controlled Trials	Gillum, M.	2022	Journal of Burn Care & Research	Yes	Riaz Qureshi		Yes	Yes	Yes	Yes	Not applicable	Yes	Reliable	No		N/A
5103303	2069_143	Resistance training for rehabilitation after burn injury: A systematic literature review & meta-analysis	Gittings, P. M.	2018	Burns	Yes	Riaz Qureshi		Yes	Yes	Yes	Yes	No	Yes	NOT reliable	No		N/A	1
5103304	2069_144	Corrigendum to 'Resistance training for rehabilitation after burn injury: A systematic literature review & meta-analysis' [Burns 44 (2018) 731-751]	Gittings, P. M.	2020	Burns	Yes	Riaz Qureshi		Yes	Yes	Yes	Yes	Not applicable	Yes	Reliable	No		N/A
5103305	2069_145	A systematic review of Calendula officinalis extract for wound healing	Givol, O.	2019	Wound Repair & Regeneration	Yes	Riaz Qureshi		Yes	Yes	Yes	Yes	Not applicable	Yes	Reliable	No		N/A
5103306	2069_146	Changes in ventilator settings and ventilation-induced lung injury in burn patients-A systematic review	Glas, G. J.	2020	Burns	Yes	Riaz Qureshi		Yes	Yes	Yes	Yes	Not applicable	Yes	Reliable	No		N/A
5103311	2069_151	Fibroblast growth factor in the treatment of burns: A systematic review	Gragnani, A.	2022	Burns	Yes	Riaz Qureshi		Yes	Yes	No	Yes	Not applicable	No	NOT reliable	Yes		N/A	2
5103312	2069_152	The effect of 20 minutes of cool running water first aid within three hours of thermal burn injury on patient outcomes: A systematic review and meta-analysis	Griffin, B.	2022	Australasian Emergency Care	Yes	Riaz Qureshi		Yes	Yes	Yes	Yes	Yes	Yes	Reliable	No		N/A
5103313	2069_153	Fibrin tissue sealant and minor skin grafts in burn surgery: A systematic review and meta-analysis	Grunzweig, K. A.	2019	Journal of Plastic, Reconstructive & Aesthetic Surgery: JPRAS	Yes	Riaz Qureshi		Yes	Yes	No	Yes	No	No	NOT reliable	No		N/A	3
5103314	2069_154	Regional Anesthetic Blocks for Donor Site Pain in Burn Patients: A Meta-Analysis on Efficacy, Outcomes, and Cost	Grunzweig, K. A.	2020	Plastic Surgery	Yes	Riaz Qureshi		Yes	Yes	Yes	Yes	Yes	Yes	Reliable	No		N/A
5103316	2069_156	Anabolic and anticatabolic agents used in burn care: What is known and what is yet to be learned	Gus, E. I.	2020	Burns	Yes	Riaz Qureshi		Yes	No	No	No	Not applicable	Yes	NOT reliable	No		N/A	3
5103317	2069_157	Topical opioid use in dermatologic disease: A systematic review	Gutierrez, Y.	2021	Dermatologic Therapy	Yes	Riaz Qureshi		Yes	Yes	Yes	Yes	Not applicable	Yes	NOT reliable	Yes		N/A	0
5103318	2069_158	Evaluation of high protein intake to improve clinical outcome and nutritional status for patients with burns: a systematic review	Hampton, V.	2021	Burns	Yes	Riaz Qureshi		Yes	Yes	Yes	Yes	Not applicable	Yes	Reliable	No		N/A
5103319	2069_159	Platelet-Rich Plasma in Plastic Surgery: A Systematic Review	Hasiba-Pappas, S. K.	2022	Transfusion Medicine & Hemotherapy	Yes	Riaz Qureshi		Yes	Yes	Yes	No	Not applicable	Yes	NOT reliable	No		N/A	1
5103320	2069_160	The Effect of beta-Blockers for Burn Patients on Clinical Outcomes: Systematic Review and Meta-Analysis	Hassoun-Kheir, N.	2021	Journal of Intensive Care Medicine	Yes	Riaz Qureshi		Yes	Yes	Yes	Yes	Yes	Yes	Reliable	No		N/A
5103322	2069_162	The Effect of Aloe Vera Clinical Trials on Prevention and Healing of Skin Wound: A Systematic Review	Hekmatpou, D.	2019	Iranian Journal of Medical Sciences	Yes	Riaz Qureshi		Yes	Yes	No	No	Not applicable	No	NOT reliable	No		N/A	3
5103323	2069_163	Beta-blocker treatment in the critically ill: a systematic review and meta-analysis	Heliste, M.	2022	Annals of Medicine	Yes	Riaz Qureshi		Yes	Yes	Yes	Yes	Yes	Yes	Reliable	No		N/A
5103326	2069_166	Dermal regenerative matrix use in burn patients: A systematic review	Hicks, K. E.	2019	Journal of Plastic, Reconstructive & Aesthetic Surgery: JPRAS	Yes	Riaz Qureshi		Yes	Yes	Yes	No	Not applicable	Yes	NOT reliable	No		N/A	1
5103327	2069_167	Topical treatment for facial burns	Hoogewerf, C. J.	2020	Cochrane Database of Systematic Reviews	Yes	Riaz Qureshi		Yes	Yes	Yes	Yes	Yes	Yes	Reliable	No		N/A
5103328	2069_168	Psychosocial Interventions Targeting Recovery in Child and Adolescent Burns: A Systematic Review	Hornsby, N.	2020	Journal of Pediatric Psychology	Yes	Riaz Qureshi		Yes	Yes	Yes	Yes	Not applicable	Yes	Reliable	No		N/A
5103329	2069_169	[Antibiotic treatment of infections in burn patients - a systematic review]	Houschyar, K. S.	2019	Handchirurgie, Mikrochirurgie, Plastische Chirurgie	Yes	Riaz Qureshi		Yes	No	No	No	Not applicable	Yes	NOT reliable	No		N/A	3
5103331	2069_171	[Meta-analysis of the effects of dexmedetomidine combined with ketamine during dressing changes in burn patients]	Hu, Z. C.	2020	Zhonghua Shao Shang Za Zhi	Yes	Riaz Qureshi		Yes	Yes	No	Yes	Not applicable	No	NOT reliable	Yes		N/A	2
5103332	2069_172	Platelet-rich plasma for the treatment of burn wounds: A meta-analysis of randomized controlled trials	Huang, H.	2021	Transfusion & Apheresis Science	Yes	Riaz Qureshi		Yes	Yes	Yes	Yes	Yes	Yes	Reliable	No		N/A
5103333	2069_173	Sleep Quality Among Burn Survivors and the Importance of Intervention: A Systematic Review and Meta-Analysis	Hutchinson, K. A.	2022	Journal of Burn Care & Research	Yes	Riaz Qureshi		Yes	Yes	Yes	Yes	Yes	Yes	Reliable	No		N/A
5103337	2069_177	Oxandrolone Efficacy in Wound Healing in Burned and Decubitus Ulcer Patients: A Systematic Review	Jalkh, A. P. C.	2022	Cureus	Yes	Riaz Qureshi		Yes	Yes	Yes	Yes	Not applicable	Yes	Reliable	No		N/A
5103339	2069_179	Negative-pressure wound therapy in skin grafts: A systematic review and meta-analysis of randomized controlled trials	Jiang, Z. Y.	2021	Burns	Yes	Riaz Qureshi		Yes	Yes	No	Yes	Yes	No	NOT reliable	No		N/A	2
5103340	2069_180	Effects of Slow Deep Breathing on Acute Clinical Pain in Adults: A Systematic Review and Meta-Analysis of Randomized Controlled Trials	Joseph, A. E.	2022	Journal of Evidence-based Integrative Medicine	Yes	Riaz Qureshi		Yes	Yes	Yes	Yes	Yes	Yes	Reliable	No		N/A
5103342	2069_182	The Efficacy of Versajet TM Hydrosurgery System in Burn Surgery. A Systematic Review	Kakagia, D. D.	2018	Journal of Burn Care & Research	Yes	Riaz Qureshi		Yes	Yes	No	Yes	Not applicable	Yes	NOT reliable	No		N/A	1
5103345	2069_185	Fluid Resuscitation in Patients With Severe Burns: A Meta-analysis of Randomized Controlled Trials	Kao, Y.	2018	Academic Emergency Medicine	Yes	Riaz Qureshi		Yes	Yes	Yes	Yes	Yes	Yes	Reliable	No		N/A
5103346	2069_186	Assisted therapy with platelet-rich plasma for burn patients: A meta-analysis and systematic review	Kao, Y. C.	2021	Burns	Yes	Riaz Qureshi		Yes	Yes	No	Yes	No	Yes	NOT reliable	No		N/A	2
5103352	2069_192	The Current State of Fat Grafting in the Hand: A Systematic Review for Hand Diseases	Khouri, A. N.	2022	Hand	Yes	Riaz Qureshi		Yes	Yes	Yes	No	Not applicable	Yes	NOT reliable	No		N/A	1
5103353	2069_193	Using Virtual Technology for Fear of Medical Procedures: A Systematic Review of the Effectiveness of Virtual Reality-Based Interventions	Kilic, A.	2021	Annals of Behavioral Medicine	Yes	Riaz Qureshi		Yes	Yes	Yes	Yes	Yes	Yes	Reliable	No		N/A
5103354	2069_194	Effectiveness of interventions for optimising adherence to treatments for the prevention and management of scars: A systematic review	Killey, J.	2021	Clinical Rehabilitation	Yes	Riaz Qureshi		Yes	Yes	Yes	Yes	Not applicable	Yes	Reliable	No		N/A
5103355	2069_195	A Review of Adjunctive Therapies for Burn Injury Pain During the Opioid Crisis	Kim, D. E.	2019	Journal of Burn Care & Research	Yes	Riaz Qureshi		Yes	Yes	No	No	Not applicable	Yes	NOT reliable	No		N/A	2
5103356	2069_196	Development of a Postburn Pruritus Relief Protocol	Kim	2018	Rehabilitation Nursing Journal	Yes	Riaz Qureshi		Yes	No	Yes	Not applicable	Not applicable	Yes	NOT reliable	Yes		N/A	1
5103358	2069_198	Acute surgical vs non-surgical management for ocular and peri-ocular burns: a systematic review and meta-analysis	Klifto, K. M.	2019	Burns & Trauma	Yes	Riaz Qureshi		Yes	Yes	Yes	Yes	Yes	Yes	Reliable	No		N/A
5103361	2069_201	The role of thermal injury on intestinal bacterial translocation and the mitigating role of probiotics: A review of animal and human studies	Knackstedt, R.	2020	Burns	Yes	Riaz Qureshi		Yes	No	No	No	Not applicable	No	NOT reliable	No		N/A	4
5103366	2069_206	Autologous fat transfer to treat fibrosis and scar-related conditions: A systematic review and meta-analysis	Krastev, T. K.	2020	Journal of Plastic, Reconstructive & Aesthetic Surgery: JPRAS	Yes	Riaz Qureshi		Yes	No	Yes	Yes	No	No	NOT reliable	No		N/A	3
5103368	2069_208	Non-pharmacological interventions for sleep promotion in hospitalized children	Kudchadkar, S. R.	2022	Cochrane Database of Systematic Reviews	Yes	Riaz Qureshi		Yes	Yes	Yes	Yes	Not applicable	Yes	Reliable	No		N/A
5103369	2069_209	Effects and Safety of Different Silver Preparation in Burns Treatment: A Bayesian Network Meta-analysis	Kuerban, D.	2021	International Journal of Lower Extremity Wounds	Yes	Riaz Qureshi		Yes	Yes	No	Yes	Yes	No	NOT reliable	No		N/A	2
5103371	2069_211	A systematic review on surgical and nonsurgical debridement techniques of burn wounds	Kwa, K. A. A.	2019	Journal of Plastic, Reconstructive & Aesthetic Surgery: JPRAS	Yes	Riaz Qureshi		Yes	Yes	Yes	Yes	Not applicable	Yes	Reliable	No		N/A
5103372	2069_212	Complications With Time-to-Ambulation Following Skin Grafting for Burn Patients: A Meta-Analysis and Systematic Review	Lagziel, T.	2021	Cureus	Yes	Riaz Qureshi		Yes	Yes	Yes	Yes	No	Yes	NOT reliable	No		N/A	1
5103373	2069_213	Virtual reality distraction for acute pain in children	Lambert, V.	2020	Cochrane Database of Systematic Reviews	Yes	Riaz Qureshi		Yes	Yes	Yes	Yes	Not applicable	Yes	Reliable	No		N/A
5103374	2069_214	Use of Virtual Reality in Burn Rehabilitation: A Systematic Review and Meta-analysis	Lan, X.	2022	Archives of Physical Medicine & Rehabilitation	Yes	Riaz Qureshi		Yes	Yes	No	Yes	No	No	NOT reliable	No		N/A	3
5103376	2069_216	Immersive Virtual Reality as Analgesia during Dressing Changes of Hospitalized Children and Adolescents with Burns: A Systematic Review with Meta-Analysis	Lauwens, Y.	2020	Children	Yes	Riaz Qureshi		Yes	Yes	No	Yes	Yes	No	NOT reliable	No		N/A	2
5103378	2069_218	Aromatherapy for Symptom Relief in Patients with Burn: A Systematic Review and Meta-Analysis	Lee, H. W.	2021	Medicina	Yes	Riaz Qureshi		Yes	Yes	Yes	Yes	Yes	Yes	Reliable	No		N/A
5103379	2069_219	Variation in definitions of burn wound infection limits the validity of systematic review findings in burn care: A systematic review of systematic reviews	Lee, K. S.	2022	Burns	Yes	Riaz Qureshi		Yes	Yes	Yes	Yes	Not applicable	Yes	Reliable	No		N/A
5103380	2069_220	Hyperosmolar metabolic acidosis in burn patients exposed to glycol based topical antimicrobials-A systematic review	Leibson, T.	2018	Burns	Yes	Riaz Qureshi		Yes	Yes	Yes	No	Not applicable	Yes	NOT reliable	No		N/A	1
5103381	2069_221	A Systematic Review and Meta-Analysis Comparing Burn Healing Outcomes Between Silver Sulfadiazine and Aloe vera	Levin, N. J.	2022	Cureus	Yes	Riaz Qureshi		Yes	No	No	Yes	No	No	NOT reliable	No		N/A	4
5103382	2069_222	A Review of Perforator Flaps for Burn Scar Contractures of Joints	Lewinson, R. T.	2019	Plastic Surgery	Yes	Riaz Qureshi		Yes	Yes	No	No	Not applicable	Yes	NOT reliable	No		N/A	2
5103383	2069_223	Colloids versus crystalloids for fluid resuscitation in critically ill people	Lewis, S. R.	2018	Cochrane Database of Systematic Reviews	Yes	Riaz Qureshi		Yes	Yes	Yes	Yes	Yes	Yes	Reliable	No		N/A
5103384	2069_224	Effectiveness of recombinant human granulocyte macrophage colony-stimulating factor for treating deep second-degree burns: a systematic review and meta-analysis	Li, J.	2020	BMJ Military Health	Yes	Riaz Qureshi		Yes	Yes	Yes	Yes	Yes	No	NOT reliable	Yes		N/A	1
5103385	2069_225	Efficacy and safety of nano-silver dressings combined with recombinant human epidermal growth factor for deep second-degree burns: A meta-analysis	Li, S.	2021	Burns	Yes	Riaz Qureshi		Yes	Yes	No	Yes	Yes	Yes	NOT reliable	No		N/A	1
5103387	2069_227	[Meta-analysis of the interventional effects of music therapy on pain and anxiety of burn patients in wound dressing change]	Li, Y.	2022	Zhonghua Shao Shang Za Zhi	Yes	Riaz Qureshi		Yes	Yes	Yes	Yes	Yes	Yes	NOT reliable	Yes		N/A	0
5103388	2069_228	Meta-Analysis of the Therapeutic Effect of Nanosilver on Burned Skin	Li, Y.	2020	Journal of Nanoscience & Nanotechnology	Yes	Riaz Qureshi		Yes	Yes	Yes	Yes	Yes	Yes	NOT reliable	Yes		N/A	0
5103389	2069_229	Amniotic membrane for treating skin graft donor sites: A systematic review and meta-analysis	Liang, X.	2020	Burns	Yes	Riaz Qureshi		Yes	Yes	No	Yes	No	No	NOT reliable	No		N/A	3
5103390	2069_230	Negative pressure wound therapy for burn patients: A meta-analysis and systematic review	Lin, D. Z.	2021	International Wound Journal	Yes	Riaz Qureshi		Yes	Yes	Yes	Yes	Yes	No	NOT reliable	No		N/A	1
5103391	2069_231	Effects of scar massage on burn scars: A systematic review and meta-analysis	Lin, T. R.	2022	Journal of Clinical Nursing	Yes	Riaz Qureshi		Yes	Yes	No	Yes	No	Yes	NOT reliable	Yes		N/A	2
5103392	2069_232	Arginine and glutamine supplementation on transthyretin levels in severely burned patients: A systematic review	Linden, M. A.	2022	Nutrition	Yes	Riaz Qureshi		Yes	Yes	No	Yes	Not applicable	No	NOT reliable	No		N/A	2
5103393	2069_233	[Systematic review of the qualitative researches on care experience of caregivers of burn children]	Liu, J. H.	2020	Zhonghua Shao Shang Za Zhi	Yes	Riaz Qureshi		Yes	Yes	Yes	Yes	Not applicable	Yes	NOT reliable	Yes		N/A	0
5103394	2069_234	An Overview of the Use of Bromelain-Based Enzymatic Debridement (Nexobrid R) in Deep Partial and Full Thickness Burns: Appraising the Evidence	Loo, Y. L.	2018	Journal of Burn Care & Research	Yes	Riaz Qureshi		Yes	No	No	Yes	Not applicable	No	NOT reliable	No		N/A	3
5103396	2069_236	Paediatric Partial-Thickness Burn Therapy: A Meta-Analysis and Systematic Review of Randomised Controlled Trials	Lorincz, A.	2022	Life	Yes	Riaz Qureshi		Yes	No	Yes	Yes	No	Yes	NOT reliable	No		N/A	2
5103397	2069_237	Development of nursing care guideline for burned hands	Lotfi, M.	2020	Nursing Open	Yes	Riaz Qureshi		Yes	Yes	No	Yes	Not applicable	Yes	NOT reliable	No		N/A	1
5103398	2069_238	Effectiveness and Safety of Compound Polymyxin B Ointment in Treatment of Burn Wounds: A Meta-analysis	Lu, L. C.	2022	Journal of Burn Care & Research	Yes	Riaz Qureshi		Yes	No	No	Yes	No	No	NOT reliable	No		N/A	4
5103400	2069_240	Adjunctive virtual reality for procedural pain management of burn patients during dressing change or physical therapy: A systematic review and meta-analysis of randomized controlled trials	Luo, H.	2019	Wound Repair & Regeneration	Yes	Riaz Qureshi		Yes	Yes	Yes	Yes	Yes	Yes	Reliable	No		N/A
5103401	2069_241	The effectiveness and safety of beta antagonist in burned patients: A systematic review and meta-analysis	Ma, J.	2020	International Wound Journal	Yes	Riaz Qureshi		Yes	Yes	Yes	Yes	No	No	NOT reliable	No		N/A	2
5103402	2069_242	The use of moist exposed burn ointment (MEBO) for the treatment of burn wounds: a systematic review	Mabvuure, N. T.	2020	Journal of Plastic Surgery and Hand Surgery	Yes	Riaz Qureshi		Yes	Yes	No	Yes	Not applicable	Yes	NOT reliable	No		N/A	1
5103404	2069_244	Tissue healing efficacy in burn patients treated with 1% silver sulfadiazine versus other treatments: a systematic review and meta-analysis of randomized controlled trials	Maciel, Abds	2019	Anais Brasileiros de Dermatologia	Yes	Riaz Qureshi		Yes	Yes	No	Yes	Yes	Yes	NOT reliable	No		N/A	1
5103406	2069_246	Systematic literature review of topical local anaesthesia or analgesia to donor site wounds	McBride, C. A.	2022	Burns & Trauma	Yes	Riaz Qureshi		Yes	Yes	Yes	Yes	Not applicable	Yes	Reliable	No		N/A
5103407	2069_247	Neuropathic agents in the management of pruritus in burn injuries: a systematic review and meta-analysis	McGovern, C.	2021	Trauma Surgery & Acute Care Open	Yes	Riaz Qureshi		Yes	Yes	Yes	Yes	Yes	No	NOT reliable	No		N/A	1
5103408	2069_248	Optimal Dose, Timing and Ratio of Blood Products in Massive Transfusion: Results from a Systematic Review	McQuilten, Z. K.	2018	Transfusion Medicine Reviews	Yes	Riaz Qureshi		Yes	Yes	Yes	Yes	Yes	Yes	Reliable	No		N/A
5103411	2069_251	High-Frequency Ventilation Modalities as Salvage Therapy for Smoke Inhalation-Associated Acute Lung Injury: A Systematic Review	Miller, A. C.	2018	Journal of Intensive Care Medicine	Yes	Riaz Qureshi		Yes	Yes	No	Yes	Not applicable	No	NOT reliable	Yes		N/A	2
5103412	2069_252	Systematic review of fibrin glue in burn wound reconstruction	Miller, R.	2019	British Journal of Surgery	Yes	Riaz Qureshi		Yes	Yes	Yes	Yes	Not applicable	Yes	Reliable	No		N/A
5103413	2069_253	Effects of massage therapy on pain and anxiety intensity in patients with burns: A systematic review and meta-analysis	Miri, S.	2023	International Wound Journal	Yes	Riaz Qureshi		Yes	Yes	Yes	Yes	Yes	Yes	Reliable	No		N/A
5103414	2069_254	Effects of breathing exercise techniques on the pain and anxiety of burn patients: A systematic review and meta-analysis	Miri, S.	2022	International Wound Journal	Yes	Riaz Qureshi		Yes	Yes	Yes	Yes	No	Yes	NOT reliable	No		N/A	1
5103416	2069_256	Music therapy and music medicine interventions with adult burn patients: A systematic review and meta-analysis	Monsalve-Duarte, S.	2022	Burns	Yes	Riaz Qureshi		Yes	Yes	No	Yes	Yes	Yes	NOT reliable	Yes		N/A	1
5103417	2069_257	Burn Pain: A Systematic and Critical Review of Epidemiology, Pathophysiology, and Treatment	Morgan, M.	2018	Pain Medicine	Yes	Riaz Qureshi		Yes	No	No	Yes	Not applicable	Yes	NOT reliable	No		N/A	2
5103419	2069_259	The Effects of Glutamine Supplementation on Reducing Mortality and Morbidity among Burn Patients: A Systematic Review and Meta-analysis of Randomized Controlled Trials	Mortada, H.	2023	JPRAS Open	Yes	Riaz Qureshi		Yes	Yes	Yes	Yes	Yes	Yes	Reliable	No		N/A
5103423	2069_263	Cost-effectiveness Analysis of Silver Delivery Approaches in the Management of Partial-thickness Burns	Nherera, L.	2018	Wounds A Compendium of Clinical Research & Practice	Yes	Riaz Qureshi		Yes	No	No	No	Yes	Yes	NOT reliable	Yes		N/A	3
5103424	2069_264	Comparative study of Silver Sulfadiazine with other materials for healing and infection prevention in burns: A systematic review and meta-analysis	Nimia, H. H.	2019	Burns	Yes	Riaz Qureshi		Yes	Yes	Yes	Yes	Yes	Yes	Reliable	No		N/A
5103425	2069_265	Evidence-based therapy in hypertrophic scars: An update of a systematic review	Nischwitz, S. P.	2020	Wound Repair & Regeneration	Yes	Riaz Qureshi		Yes	Yes	Yes	Yes	Not applicable	Yes	Reliable	No		N/A
5103426	2069_266	Effect of Virtual Reality-Based Interventions on Pain During Wound Care in Burn Patients; a Systematic Review and Meta-Analysis	Norouzkhani, N.	2022	Archives of Academic Emergency Medicine	Yes	Riaz Qureshi		Yes	Yes	Yes	Yes	Yes	Yes	Reliable	No		N/A
5103428	2069_268	Psychotherapeutic interventions for burns patients and the potential use with Stevens-Johnson syndrome and toxic epidermal necrolysis patients: A systematic integrative review	O'Reilly, P.	2022	PLoS ONE [Electronic Resource]	Yes	Riaz Qureshi		Yes	Yes	Yes	Yes	Not applicable	Yes	Reliable	No		N/A
5103433	2069_273	Posttraumatic stress disorder in burn patient: A systematic review	Paggiaro, A. O.	2022	Journal of Plastic, Reconstructive & Aesthetic Surgery: JPRAS	Yes	Riaz Qureshi		Yes	Yes	Yes	Yes	Not applicable	Yes	Reliable	No		N/A
5103436	2069_276	Systematic Review and Expert Consensus on the Use of Orthoses (Splints and Casts) with Adults and Children after Burn Injury to Determine Practice Guidelines	Parry, I. S.	2020	Journal of Burn Care & Research	Yes	Riaz Qureshi		Yes	Yes	Yes	Yes	Not applicable	Yes	Reliable	No		N/A
5103437	2069_277	Physical, Psychological, and Social Outcomes in Pediatric Burn Survivors Ages 5 to 18 Years: A Systematic Review	Patel, K. F.	2022	Journal of Burn Care & Research	Yes	Riaz Qureshi		Yes	Yes	Yes	Yes	Not applicable	Yes	Reliable	No		N/A
5103438	2069_278	The efficacy and safety of fractional CO<sub>2</sub> laser therapy in the treatment of burn scars: A meta-analysis	Peng, W.	2021	Burns	Yes	Riaz Qureshi		Yes	Yes	Yes	Yes	No	No	NOT reliable	No		N/A	2
5103439	2069_279	The role of collagenase ointment in acute burns: a systematic review and meta-analysis	Pham, C. H.	2019	Journal of Wound Care	Yes	Riaz Qureshi		Yes	Yes	Yes	No	No	Yes	NOT reliable	No		N/A	2
5103440	2069_280	Measuring gastric residual volumes in critically ill burn patients - A systematic review	Pham, C. H.	2019	Burns	Yes	Riaz Qureshi		Yes	Yes	No	No	Not applicable	No	NOT reliable	No		N/A	3
5103442	2069_282	Burn injury prevention in low- and middle- income countries: scoping systematic review	Price, K.	2021	Burns & Trauma	Yes	Riaz Qureshi		Yes	Yes	Yes	Yes	Not applicable	Yes	Reliable	No		N/A
5103443	2069_283	Hypnosis for burn wound care pain and anxiety: A systematic review and meta-analysis	Provencal, S. C.	2018	Burns	Yes	Riaz Qureshi		Yes	Yes	No	Yes	Yes	Yes	NOT reliable	No		N/A	1
5103444	2069_284	Efficacy of Silicone Gel versus Silicone Gel Sheet in Hypertrophic Scar Prevention of Deep Hand Burn Patients with Skin Graft: A Prospective Randomized Controlled Trial and Systematic Review	Pruksapong, C.	2020	Plastic and Reconstructive Surgery - Global Open	Yes	Riaz Qureshi		Yes	No	No	No	Not applicable	No	NOT reliable	No		N/A	4
5103445	2069_285	Early Enteral Nutrition Reduces Mortality and Improves Other Key Outcomes in Patients With Major Burn Injury: A Meta-Analysis of Randomized Controlled Trials	Pu, H.	2018	Critical Care Medicine	Yes	Riaz Qureshi		Yes	Yes	Yes	Yes	Yes	Yes	Reliable	No		N/A
5103448	2069_288	Use of a biosynthetic wound dressing to treat burns: a systematic review	Rahimi, F.	2020	Journal of Wound Care	Yes	Riaz Qureshi		Yes	Yes	Yes	Yes	Not applicable	Yes	NOT reliable	Yes		N/A	0
5103449	2069_289	Mesenchymal stem cell therapy of acute thermal burns: A systematic review of the effect on inflammation and wound healing	Rangatchew, F.	2021	Burns	Yes	Riaz Qureshi		Yes	Yes	No	Yes	Not applicable	Yes	NOT reliable	No		N/A	1
5103451	2069_291	The Impact of Time of Mobilization After Split Thickness Skin Graft on Lower Extremity Wound Healing-Systematic Review and Meta-analysis	Retrouvey, H.	2018	Journal of Burn Care & Research	Yes	Riaz Qureshi		Yes	Yes	Yes	Yes	Yes	Yes	Reliable	No		N/A
5103452	2069_292	Effectiveness of Virtual Reality Interventions for Adolescent Patients in Hospital Settings: Systematic Review	Ridout, B.	2021	Journal of Medical Internet Research	Yes	Riaz Qureshi		Yes	Yes	Yes	Yes	Not applicable	Yes	Reliable	No		N/A
5103454	2069_294	Oxandrolone in the Treatment of Burn Injuries: A Systematic Review and Meta-analysis	Ring, J.	2020	Journal of Burn Care & Research	Yes	Riaz Qureshi		Yes	Yes	No	Yes	No	Yes	NOT reliable	No		N/A	2
5103458	2069_298	Digestive decontamination in burn patients: A systematic review of randomized clinical trials and observational studies	Rubio-Regidor, M.	2018	Burns	Yes	Riaz Qureshi		Yes	Yes	No	Yes	Yes	No	NOT reliable	No		N/A	2
5103460	2069_300	Evidence-Based Nutritional Interventions in Wound Care	Saeg, F.	2021	Plastic & Reconstructive Surgery	Yes	Riaz Qureshi		Yes	Yes	Yes	Yes	Not applicable	Yes	Reliable	No		N/A
5103461	2069_301	Interactive video games to reduce paediatric procedural pain and anxiety: a systematic review and meta-analysis	Sajeev, M. F.	2021	British Journal of Anaesthesia	Yes	Riaz Qureshi		Yes	Yes	Yes	Yes	Yes	Yes	Reliable	No		N/A
5103462	2069_302	Clinical Value of Debriding Enzymes as an Adjunct to Standard Early Surgical Excision in Human Burns: A Systematic Review	Salehi, S. H.	2020	Journal of Burn Care & Research	Yes	Riaz Qureshi		Yes	Yes	Yes	Yes	Not applicable	Yes	Reliable	No		N/A
5103464	2069_304	Virtual Reality in the treatment of burn patients: A systematic review	Scapin, S.	2018	Burns	Yes	Riaz Qureshi		Yes	Yes	Yes	No	Not applicable	Yes	NOT reliable	Yes		N/A	1
5103465	2069_305	Efficacy of non-pharmacological interventions for procedural pain relief in adults undergoing burn wound care: A systematic review and meta-analysis of randomized controlled trials	Scheffler, M.	2018	Burns	Yes	Riaz Qureshi		Yes	Yes	Yes	Yes	Yes	Yes	Reliable	No		N/A
5103470	2069_310	Second-Degree Burns and Aloe Vera: A Meta-analysis and Systematic Review	Sharma, S.	2022	Advances in Skin & Wound Care	Yes	Riaz Qureshi		Yes	Yes	No	Yes	No	Yes	NOT reliable	No		N/A	2
5103473	2069_313	Evidence-based practical guideline for procedural pain management and sedation for burn pediatrics patients undergoing wound care procedures	Shiferaw, A.	2022	Annals of Medicine & Surgery	Yes	Riaz Qureshi		Yes	No	No	Yes	Not applicable	No	NOT reliable	No		N/A	3
5103475	2069_315	Vitamin C in the Management of Burn Patients: A Systematic Review of the Risks and Benefits	Siddiqi, M.	2022	American Surgeon	Yes	Riaz Qureshi		Yes	Yes	No	No	Yes	No	NOT reliable	No		N/A	3
5103477	2069_317	Nutritional Support with Omega-3 Fatty Acids in Burn Patients: A Systematic Review with Meta-Analysis of Randomized Controlled Trials	Siritientong, T.	2022	Nutrients	Yes	Riaz Qureshi		Yes	Yes	Yes	Yes	No	Yes	NOT reliable	No		N/A	1
5103478	2069_318	Antiseptics for burns: a review of the evidence	Slaviero, L.	2018	Annals of Burns & Fire Disasters	Yes	Riaz Qureshi		Yes	Yes	No	No	Not applicable	Yes	NOT reliable	No		N/A	2
5103480	2069_320	A scoping review of the role of ascorbic acid in modifying fluid requirements in the resuscitation phase in burn patients	Soltany, A.	2022	Annals of Medicine & Surgery	Yes	Riaz Qureshi		Yes	No	No	No	Not applicable	No	NOT reliable	No		N/A	4
5103481	2069_321	Methodology and applicability of the human contact burn injury model: A systematic review	Springborg, A. D.	2021	PLoS ONE [Electronic Resource]	Yes	Riaz Qureshi		Yes	Yes	Yes	Yes	Not applicable	Yes	Reliable	No		N/A
5103484	2069_324	Recovery of health-related quality of life after burn injuries: An individual participant data meta-analysis	Spronk, I.	2020	PLoS ONE [Electronic Resource]	Yes	Riaz Qureshi		Yes	No	No	No	Yes	Yes	NOT reliable	No		N/A	3
5103486	2069_326	The Safety and Efficacy of Phage Therapy for Superficial Bacterial Infections: A Systematic Review	Steele, A.	2020	Antibiotics	Yes	Riaz Qureshi		Yes	Yes	Yes	Yes	Not applicable	Yes	NOT reliable	Yes		N/A	0
5103487	2069_327	Fluid resuscitation in paediatric burns: how do we get it right? A systematic review of the evidence	Stutchfield, C.	2019	Archives of Disease in Childhood	Yes	Riaz Qureshi		Yes	Yes	Yes	No	Not applicable	Yes	NOT reliable	No		N/A	1
5103492	2069_332	A review of burn symptoms and potential novel neural targets for non-invasive brain stimulation for treatment of burn sequelae	Thibaut, A.	2021	Burns	Yes	Riaz Qureshi		Yes	Yes	No	No	Not applicable	Yes	NOT reliable	No		N/A	2
5103495	2069_335	Exploring the Role of Regional Anesthesia in the Treatment of the Burn-injured Patient: A Narrative Review of Current Literature	Town, C. J.	2019	Clinical Journal of Pain	Yes	Riaz Qureshi		Yes	Yes	No	No	Not applicable	No	NOT reliable	No		N/A	3
5103497	2069_337	Prevention of childhood unintentional injuries in low- and middle-income countries: A systematic review	Tupetz, A.	2020	PLoS ONE [Electronic Resource]	Yes	Riaz Qureshi		Yes	Yes	Yes	Yes	Not applicable	Yes	Reliable	No		N/A
5103498	2069_338	Pediatric enteral nutrition therapy for burn victims: when should it be initiated?	Valentini, M.	2019	Revista Brasileira de Terapia Intensiva	Yes	Riaz Qureshi		Yes	Yes	Yes	Yes	Yes	Yes	Reliable	No		N/A
5103511	2069_351	The clinical effectiveness and safety of using epidermal growth factor, fibroblast growth factor and granulocyte-macrophage colony stimulating factor as therapeutics in acute skin wound healing: a systematic review and meta-analysis	Wei, Y.	2022	Burns & Trauma	Yes	Riaz Qureshi		Yes	Yes	Yes	Yes	No	No	NOT reliable	No		N/A	2
5103512	2069_352	Management of bleeding in major burn surgery	Welling, H.	2019	Burns	Yes	Riaz Qureshi		Yes	No	Yes	No	Not applicable	Yes	NOT reliable	No		N/A	2
5103513	2069_353	Shock Wave Therapy in Plastic Surgery: A Review of the Current Indications	Wigley, C. H.	2022	Aesthetic Surgery Journal	Yes	Riaz Qureshi		Yes	Yes	Yes	Yes	Not applicable	Yes	Reliable	No		N/A
5103514	2069_354	Efficacy and cultural appropriateness of psychosocial interventions for paediatric burn patients and caregivers: a systematic review	Williams, H. M.	2020	BMC Public Health	Yes	Riaz Qureshi		Yes	Yes	Yes	Yes	Not applicable	Yes	Reliable	No		N/A
5103515	2069_355	The psychological impact of paediatric burn injuries: a systematic review	Woolard, A.	2021	BMC Public Health	Yes	Riaz Qureshi		Yes	Yes	Yes	Yes	Not applicable	Yes	NOT reliable	Yes		N/A	0
5103517	2069_357	Effect of silver-containing hydrofiber dressing on burn wound healing: A meta-analysis and systematic review	Wu, J. J.	2023	Journal of Cosmetic Dermatology	Yes	Riaz Qureshi		Yes	Yes	No	Yes	Yes	Yes	NOT reliable	No		N/A	1
5103518	2069_358	Optimal timing and effect of music therapy in patients with burn injuries: Systematic review and meta-analysis of randomized controlled trials	Wu, T. J.	2022	Burns	Yes	Riaz Qureshi		Yes	Yes	No	Yes	Yes	Yes	NOT reliable	No		N/A	1
5103519	2069_359	Efficacy and feasibility of amniotic membrane for the treatment of burn wounds: A meta-analysis	Yang, C.	2021	The Journal of Trauma and Acute Care Surgery	Yes	Riaz Qureshi		Yes	Yes	Yes	Yes	Yes	Yes	Reliable	No		N/A
5103520	2069_360	Efficacy and feasibility of opioids for burn analgesia: An evidence-based qualitative review of randomized controlled trials	Yang, C.	2018	Burns	Yes	Riaz Qureshi		Yes	Yes	Yes	Yes	Not applicable	No	NOT reliable	No		N/A	1
5103521	2069_361	The effects of resistance training on children with burns: a meta-analysis	Yang, S.	2021	Pediatric Surgery International	Yes	Riaz Qureshi		Yes	Yes	Yes	Yes	Yes	Yes	Reliable	No		N/A
5103522	2069_362	Safety and efficacy of treating post-burn pathological scars with extracorporeal shock wave therapy: A meta-analysis of randomised controlled trials	Yang, Y.	2022	Wound Repair & Regeneration	Yes	Riaz Qureshi		Yes	Yes	Yes	Yes	Yes	Yes	Reliable	No		N/A
5103524	2069_364	A systematic review assessing the effectiveness of hand therapy programmes in adults with burns using the International Classification of Functioning, Disability and Health framework	Yoshida, A.	2022	Nagoya Journal of Medical Science	Yes	Riaz Qureshi		Yes	Yes	Yes	Yes	Not applicable	Yes	Reliable	No		N/A
5103526	2069_366	Efficacy and safety of blood purification in the treatment of deep burns: A systematic review and meta-analysis	Zhang, G.	2021	Medicine	Yes	Riaz Qureshi		Yes	Yes	No	Yes	No	No	NOT reliable	No		N/A	3
5103527	2069_367	[Meta-analysis of clinical effects of microskin grafting and Meek microskin grafting in repairing extensively deep burn wounds]	Zhang, G. F.	2020	Zhonghua Shao Shang Za Zhi	Yes	Riaz Qureshi		Yes	Yes	No	Yes	Yes	No	NOT reliable	Yes		N/A	2
5103528	2069_368	A Systematic Review and Meta-Analysis of Clinical Effectiveness and Safety of Hydrogel Dressings in the Management of Skin Wounds	Zhang, L.	2019	Frontiers in Bioengineering & Biotechnology	Yes	Riaz Qureshi		Yes	Yes	Yes	Yes	No	No	NOT reliable	No		N/A	2
5103529	2069_369	Effectiveness of platelet rich plasma in burn wound healing: a systematic review and meta-analysis	Zheng, W.	2022	Journal of Dermatological Treatment	Yes	Riaz Qureshi		Yes	Yes	Yes	Yes	No	Yes	NOT reliable	No		N/A	1
5103531	2069_371	Evidence and Trends in Burn Wound Debridement: An Evidence Map	Ziegler, B.	2020	Plastic Surgery	Yes	Riaz Qureshi		Yes	Yes	Yes	Yes	Not applicable	Yes	Reliable	No		N/A
5103535	2069_375	Tranexamic acid in plastic surgery: routes of administration and dosage considerations	AlGhanim, K.	2021	European Journal of Plastic Surgery	Yes	Riaz Qureshi		Yes	Yes	Yes	No	Not applicable	Yes	NOT reliable	No		N/A	1
5103536	2069_376	Phage Therapy in the Era of Multidrug Resistance in Bacteria: A Systematic Review	Aranaga, C.	2022	International Journal of Molecular Sciences	Yes	Riaz Qureshi		Yes	Yes	Yes	No	Not applicable	No	NOT reliable	No		N/A	2
5103538	2069_378	Lidocaine infusion for the treatment of burn pain: A review of recent updates	Attia, A.	2022	Burns Open	Yes	Riaz Qureshi		Yes	No	No	Yes	Not applicable	Yes	NOT reliable	No		N/A	2
5103544	2069_384	Massage therapy for paediatric procedural pain: A rapid review	Bernstein, K.	2021	Paediatrics and Child Health (Canada)	Yes	Riaz Qureshi		Yes	Yes	No	Yes	Not applicable	No	NOT reliable	No		N/A	2
5103548	2069_388	Virtual reality for acute and chronic pain management in adult patients: a narrative review	Chuan, A.	2021	Anaesthesia	Yes	Riaz Qureshi		Yes	Yes	Yes	Yes	Not applicable	Yes	Reliable	No		N/A
5103552	2069_392	Effects of aromatherapy on pain and anxiety in burn patients: A systematic review and meta-analysis	Deniz Dogan, S.	2023	Explore	Yes	Riaz Qureshi		Yes	Yes	Yes	Yes	Yes	Yes	Reliable	No		N/A
5103553	2069_393	Effects of non-pharmacological interventions on pain intensity of children with burns: A systematic review and meta-analysis	Farzan, R.	2023	International Wound Journal	Yes	Riaz Qureshi		Yes	Yes	Yes	Yes	Yes	Yes	Reliable	No		N/A
5103555	2069_395	Utility of Telehealth Platforms Applied to Burns Management: A Systematic Review	Garc..a, D. az A.	2023	International Journal of Environmental Research & Public Health [Electronic Resource]	Yes	Riaz Qureshi		Yes	Yes	No	Yes	Not applicable	Yes	NOT reliable	No		N/A	1
5103556	2069_396	Utility of Telehealth Platforms Applied to Burns Management: A Systematic Review	Garcia-Diaz, A.	2023	International Journal of Environmental Research and Public Health	Yes	Riaz Qureshi		Yes	Yes	Yes	Yes	Not applicable	Yes	Reliable	No		N/A
5103562	2069_402	Hyperbaric and topical oxygen therapies in thermal burn wound healing: A review	Khan, N.	2023	Journal of Wound Care	Yes	Riaz Qureshi		Yes	Yes	No	Yes	Not applicable	Yes	NOT reliable	Yes		N/A	1
5103565	2069_405	Control effect of virtual reality technology on procedural pain in children's wound: A meta-analysis	Li, T.	2022	Medicine (United States)	Yes	Riaz Qureshi		Yes	Yes	No	Yes	Yes	Yes	NOT reliable	No		N/A	1
5103569	2069_409	A systematic review of the comparison between needling (RF-needling, meso-needling, and micro-needling) and ablative fractional lasers (CO<sub>2</sub>, erbium YAG) in the treatment of atrophic and hypertrophic scars	Nobari, N. N.	2023	Lasers in Medical Science	Yes	Riaz Qureshi		Yes	Yes	Yes	No	Not applicable	No	NOT reliable	No		N/A	2
5103570	2069_410	Is the Quality of Mobile Health Applications for Burns Being Adequately Assessed?	Patel, B.	2022	Journal of Burn Care and Research	Yes	Riaz Qureshi		Yes	Yes	Yes	Not applicable	Not applicable	Yes	NOT reliable	Yes		N/A	0
5103572	2069_412	Scoping Review: Effects of Probiotics against The Immune System in Burn patients	Ramadhani, P.	2023	Research Journal of Pharmacy and Technology	Yes	Riaz Qureshi		Yes	Yes	Yes	No	Not applicable	Yes	NOT reliable	No		N/A	1
5103574	2069_414	A Systematic Review and Meta-analysis of Sleep Disturbances in Pediatric Burn Survivors	Tiongco, R. F. P.	2022	Current Sleep Medicine Reports	Yes	Riaz Qureshi		Yes	Yes	Yes	No	Yes	Yes	NOT reliable	Yes		N/A	1
5103575	2069_415	[Meta-analysis of the effects of xenogeneic acellular dermal matrix dressings in the treatment of wounds in burn patients]	You, A. J.	2023	Zhonghua Shao Shang Za Zhi	Yes	Riaz Qureshi		Yes	Yes	No	Yes	Yes	No	NOT reliable	Yes		N/A	2
5265671	2069_808	How effective are commercialized products used in the treatment of superficial partial-thickness burn injuries? - Systematic Review with Meta-analysis	da Silva Oliveira Merola, L. N. and Sampaio, G. A. and Vinaud, M. C. and Coutinho, E. L. and de Souza Lino, R.			Yes	Riaz Qureshi		Yes	No	No	No	No	No	NOT reliable	No		N/A	5
5265673	2069_810	Role of duloxetine in neuropathic pain: A clinical impact, mechanism, challenges in formulation development to safety concern	Dash, L. and Kumar, B. and Anupriya and Reddy, V. B. and Melkani, I. and Pandey, N. K. and Joshi, K. and Patel, D.			Yes	Riaz Qureshi		Yes	No	No	No	Not applicable	No	NOT reliable	No		N/A	4
5265674	2069_811	Physical management of scar tissue: A systematic review and meta-analysis	Deflorin, C. and Hohenauer, E. and Stoop, R. and Van Daele, U. and Clijsen, R. and Taeymans, J.			Yes	Riaz Qureshi		Yes	Yes	Yes	Yes	No	Yes	NOT reliable	No		N/A	1
5265676	2069_813	Enteral Glutamine Supplementation is Associated with Lowering Wound Infection Morbidity and Length of Hospital Stay among Burn Patients: A Meta-analysis and Systematic Review	Dewi, N. M. R. P. and Harimawan, A. I. W. and Sanjaya, I. G. P. H. and Samsarga, G. W.			Yes	Riaz Qureshi		Yes	Yes	Yes	Yes	No	Yes	NOT reliable	No		N/A	1
5265679	2069_816	Ozone therapy for the treatment of chronic wounds: A systematic review	Fitzpatrick, E. and Holland, O. J. and Vanderlelie, J. J.			Yes	Riaz Qureshi		Yes	Yes	Yes	Yes	Yes	Yes	Reliable	No		N/A
5265688	2069_825	Regional anesthetic blocks for donor site pain in burn patients: A meta-analysis on efficacy, outcomes and cost	Grunzweig, K. A. and Son, J. and Kumar, A.			Yes	Riaz Qureshi		Yes	Yes	Yes	Yes	Not applicable	Yes	Reliable	No		N/A
5265693	2069_830	Non-Pharmacological Management of Burn-related Pain and Distress in Children: A Systematic Review and Meta-Analysis Study	Hadoush, H. and Alruz, S. and Kassab, M. and Roy, A. N.			Yes	Riaz Qureshi		Yes	Yes	Yes	Yes	Yes	Yes	Reliable	No		N/A
5265695	2069_832	Hyper-oncotic vs. Hypo-oncotic Albumin Solutions: a Systematic Review of Clinical Efficacy and Safety	Haynes, G. R. and Bassiri, K.			Yes	Riaz Qureshi		Yes	Yes	Yes	Yes	Not applicable	Yes	Reliable	No		N/A
5265696	2069_833	Herbal products for treatment of burn wounds	Herman, A. and Herman, A. P.			Yes	Riaz Qureshi		Yes	No	No	No	Not applicable	Yes	NOT reliable	No		N/A	3
5265698	2069_835	Long-term patient-reported outcomes and patient-reported outcome measures after injury: The National Trauma Research Action Plan (NTRAP) scoping review	Herrera-Escobar, J. P. and Osman, S. Y. and Das, S. and Toppo, A. and Orlas, C. P. and Castillo-Angeles, M. and Rosario, A. and Janjua, M. B. and Arain, M. A. and Reidy, E. and Jarman, M. P. and Nehra, D. and Price, M. A. and Bulger, E. M. and Haider, A. H.			Yes	Riaz Qureshi		Yes	Yes	Yes	No	Not applicable	Yes	NOT reliable	No		N/A	1
5265701	2069_838	Impact of zinc supplementation on the clinical outcomes in critically ill patients : A systematic review and meta-analysis	Hu, T. and Cheng, K. and Kuo, L.			Yes	Riaz Qureshi		Yes	Yes	Yes	Yes	Yes	Yes	NOT reliable	Yes		N/A	0
5265702	2069_839	External beam irradiation in keloid management: two case reports and review of literature	Jayalie, V. F. and Kodrat, H.			Yes	Riaz Qureshi		Yes	Yes	No	Yes	Not applicable	Yes	NOT reliable	No		N/A	1
5265703	2069_840	A systematic review of game technologies for pediatric patients	Jurdi, S. and Montaner, J. and Garcia-Sanjuan, F. and Jaen, J. and Nacher, V.			Yes	Riaz Qureshi		Yes	Yes	Yes	Yes	Not applicable	Yes	NOT reliable	Yes		N/A	0
5265704	2069_841	Antibiotic prophylaxis: current recommendations in plastic surgery	Kalaria, S. S. and Boonipat, T. and Michael Smith, J. and Cole, E. L.			Yes	Riaz Qureshi		Yes	Yes	No	No	Not applicable	Yes	NOT reliable	No		N/A	2
5265705	2069_842	Effectiveness of Early Laser Treatment in Surgical Scar Minimization: A Systematic Review and Meta-analysis	Kent, R. A. and Shupp, J. and Fernandez, S. and Prindeze, N. and DeKlotz, C. M. C.			Yes	Riaz Qureshi		Yes	Yes	Yes	Yes	Yes	Yes	Reliable	No		N/A
5265715	2069_852	A systematic review: Topical sucralfate for burn wound	Lumintang, L. and Adnyana, M. S. and Riasa, I. N. P. and Asmarajaya, A. A. G. N. and Hamid, A. R. and Sanjaya, H.			Yes	Riaz Qureshi		Yes	Yes	No	Yes	Not applicable	No	NOT reliable	No		N/A	2
5265717	2069_854	Systematic review of the effective factors in pain management in children	Mahmoudinezhad Dezfouli, S. M. and Khosravi, S.			Yes	Riaz Qureshi		Yes	Yes	No	No	Not applicable	Yes	NOT reliable	No		N/A	2
5265719	2069_856	Comparison of early surgical intervention to delayed surgical intervention for treatment of thermal burns in adults: A systematic review and meta-analysis	Miroshnychenko, A. and Kim, K. and Rochwerg, B. and Voineskos, S.			Yes	Riaz Qureshi		Yes	Yes	Yes	Yes	Yes	Yes	Reliable	Yes		N/A
5265720	2069_857	Effectiveness of topical anesthetics in pain management for dermal injuries: A systematic review	Navarro-Rodriguez, J. M. and Suarez-Serrano, C. and Martin-Valero, R. and Marcen-Roman, Y. and De-La-casa-almeida, M.			Yes	Riaz Qureshi		Yes	No	No	Yes	Not applicable	No	NOT reliable	No		N/A	3
5265725	2069_862	Effectiveness of fibrin glue in skin graft survival: A systematic review and meta-analysis	Paw, E. and Vangaveti, V. and Zonta, M. and Heal, C. and Gunnarsson, R.			Yes	Riaz Qureshi		Yes	Yes	Yes	Yes	No	Yes	NOT reliable	No		N/A	1
5265727	2069_864	Nebulized Heparin for Adult Patients With Smoke Inhalation Injury: A Review of the Literature	Phelps, M. K. and Olson, L. M. and Patel, M. A. V. B. and Thompson, M. J. and Murphy, C. V.			Yes	Riaz Qureshi		Yes	Yes	No	No	Not applicable	Yes	NOT reliable	No		N/A	2
5265728	2069_865	Evidence-Based Review of Clinical Applications and Outcomes of Automated Epidermal Grafting	Qureshi, A. A. and Kirsner, R. S.			Yes	Riaz Qureshi		Yes	No	No	No	Not applicable	Yes	NOT reliable	Yes		N/A	3
5265732	2069_869	High-Carbohydrate vs High-Fat Nutrition for Burn Patients	Shields, B. A. and VanFosson, C. A. and Pruskowski, K. A. and Gurney, J. M. and Rizzo, J. A. and Cancio, L. C.			Yes	Riaz Qureshi		Yes	Yes	No	No	Not applicable	No	NOT reliable	No		N/A	3
5265733	2069_870	Vitamin c in critically ill patients: An updated systematic review and meta-analysis	Shrestha, D. B. and Budhathoki, P. and Sedhai, Y. R. and Mandal, S. K. and Shikhrakar, S. and Karki, S. and Baniya, R. K. and Kashiouris, M. G. and Qiao, X. and Fowler, A. A.			Yes	Riaz Qureshi		Yes	Yes	Yes	Yes	No	No	NOT reliable	No		N/A	2
5265735	2069_872	Impact of Virtual Reality Technology on Pain and Anxiety in Pediatric Burn Patients: A Systematic Review and Meta-Analysis	Smith, K. L. and Wang, Y. and Colloca, L.			Yes	Riaz Qureshi		Yes	Yes	No	Yes	Yes	Yes	NOT reliable	No		N/A	1
5265739	2069_876	Efficacy of erythropoietin for wound healing: A systematic review of the literature	Toleubayev, M. and Dmitriyeva, M. and Kozhakhmetov, S. and Sabitova, A.			Yes	Riaz Qureshi		Yes	Yes	Yes	Yes	Not applicable	Yes	Reliable	No		N/A
5265742	2069_879	Virtual reality as a painkiller: A systematic review of the literature. [French]	Villemin, C. and Abel, F. and Dispersyn, G. and Cotty-Eslous, M. and Marchand, S.			Yes	Riaz Qureshi		Yes	No	No	No	Not applicable	No	NOT reliable	Yes		N/A	4
5265744	2069_881	Pre-operative Blood Loss Prediction Formulas in Burn Surgeries: A Review	Wardhana, A. and Aurino, L. and Menna, C.			Yes	Riaz Qureshi		Yes	Yes	Yes	No	Not applicable	Yes	NOT reliable	Yes		N/A	1
5265745	2069_882	Honey Dressing in Wound Treatment: A Systematic Review	Yilmaz, A. C. and Aygin, D.			Yes	Riaz Qureshi		Yes	No	No	No	Not applicable	No	NOT reliable	No		N/A	4
5265747	2069_884	Effect of soft silicone silver ion dressing applied in burn wounds. [Chinese]	Zhong, S. X. and Shi, Y. Q. and Yang, Y. L. and Li, C.			Yes	Riaz Qureshi		Yes	Yes	No	Yes	Yes	Yes	NOT reliable	Yes		N/A	1
5265748	2069_885	Meta-analysis of platelet-rich plasma in repairing burn wounds. [Chinese]	Zhong, S. X. and Yang, Y. and Shi, Y. Q. and Li, C.			Yes	Riaz Qureshi		Yes	Yes	No	Yes	Yes	No	NOT reliable	Yes		N/A	2
5265749	2069_886	Outcomes after injury prevention counselling in a paediatric office setting: A 25-year review	Zonfrillo, M. R. and Gittelman, M. A. and Quinlan, K. P. and Pomerantz, W. J.			Yes	Riaz Qureshi		Yes	Yes	No	No	Not applicable	Yes	NOT reliable	No		N/A	2
5265750	2069_887	Silicone gel sheeting for treating hypertrophic scars	Jiang, Q. and Chen, J. and Tian, F. and Liu, Z.			Yes	Riaz Qureshi		Yes	Yes	Yes	Yes	Yes	Yes	Reliable	No		N/A
5265751	2069_888	Évaluation de l'offre de services du Centre d'expertise pour les victimes de brûlures graves de l'est du Québec (CEVBGEQ) liée à l'utilisation de vêtements compressifs pour le traitement des cicatrices chez les victimes de brûlures graves	Asselin, G. and Cummings, J. and St-Jacques, S. and Rhainds, M.			Yes	Riaz Qureshi		Yes	Yes	Yes	Yes	Yes	Yes	NOT reliable	Yes		N/A	0
5265752	2069_889	[Application of extracorporeal shock wave therapy in burn wound repair and post-burn scar treatment]	An, D. and Liu, Y. and Yang, T. J.			Yes	Riaz Qureshi		Yes	Yes	No	Yes	Not applicable	No	NOT reliable	No		N/A	2
5265753	2069_890	[Non-pharmacological therapies for the management of pain in vitima of burns: a systematic review]	Bezerra Costa, I. and Vieira Dantas, D. and Neves Dantas, R. A. and Porfírio de Oliveira, S. and Miranda Aiquoc, K. and Gurgel Sarmento, S. D.			Yes	Riaz Qureshi		Yes	Yes	Yes	Yes	Yes	Yes	NOT reliable	Yes		N/A	0
5265756	2069_893	Pressure therapy for scars: myth or reality? A systematic review	De Decker, I. and Beeckman, A. and Hoeksema, H. and De Mey, K. and Verbelen, J. and De Coninck, P. and et al.			Yes	Riaz Qureshi		Yes	Yes	Yes	Yes	Not applicable	No	NOT reliable	No		N/A	1
5265760	2069_897	Utilising virtual reality in pain management: a systematic review	Faiz, D. and Nor Rumaizah M, N. and Puteri Sofia Nadira M, K. and Mohd Shahir, A.			Yes	Riaz Qureshi		Yes	Yes	Yes	No	Not applicable	Yes	NOT reliable	No		N/A	1
5265763	2069_900	Fish skin grafts versus alternative wound dressings in wound care: a systematic review of the literature	Ibrahim, M. and Ayyoubi, H. S. and Alkhairi, L. A. and Tabbaa, H. and Elkins, I. and Narvel, R.			Yes	Riaz Qureshi		Yes	No	No	No	Not applicable	No	NOT reliable	No		N/A	4
5265764	2069_901	[Nursing interventions in the field of pain reduction in burn patients: systematic review and meta-analysis]	Khalili, R. and Rahmani, A. and Peyvasteh, S. and Raei, M.			Yes	Riaz Qureshi		Yes	Yes	Yes	Yes	Yes	Yes	NOT reliable	Yes		N/A	0
5265765	2069_902	[Acupuncture for the treatment of burns: a systematic review of randomized controlled trials and case controlled trials]	Lee, J. and Jeong, S. and Choi, Y. and Jeong, M.			Yes	Riaz Qureshi		Yes	Yes	Yes	No	Not applicable	Yes	NOT reliable	Yes		N/A	1
5265766	2069_903	The efficacy of nano-silver and silver sulfadiazine for degree ii burn wound: a meta-analysis	Liu, Z. and Zhou, A. and Zhang, X. and Zhao, C. and Li, H. and Gao, L.			Yes	Riaz Qureshi		Yes	Yes	No	Yes	Yes	No	NOT reliable	Yes		N/A	2
5265767	2069_904	A systematic review of ketamine as an analgesic agent in adult burn injuries	McGuinness, Siobhan K. and Wasiak, Jason and Cleland, Heather and Symons, Joel and Hogan, Lucinda and Hucker, Timothy and Mahar, Patrick D.			Yes	Riaz Qureshi		Yes	Yes	Yes	Yes	Not applicable	Yes	Reliable	No		N/A
5265768	2069_905	The efficacy of glutamine supplementation in severe adult burn patients: a systematic review with trial sequential meta-analysis	Ortiz-Reyes, L. and Lee, Z. Y. and Chin Han Lew, C. and Hill, A. and Jeschke, M. G. and Turgeon, A. F. and et al.			Yes	Riaz Qureshi		Yes	Yes	No	Yes	Yes	Yes	NOT reliable	No		N/A	1
5265769	2069_906	The efficacy of honey compared to silver sulfadiazine for burn wound dressing in superficial and partial thickness burns—a systematic review and meta-analysis	Osman, S. and Umar, H. and Hashmi, Y. and Jawaid, A. and Ahmed, Z.			Yes	Riaz Qureshi		Yes	Yes	No	Yes	Yes	Yes	NOT reliable	No		N/A	1
5265770	2069_907	[Psychological approach to burn patients]	Sánchez Jiménez, A. and Varela Martínez, A.			Yes	Riaz Qureshi		Yes	No	Yes	No	Not applicable	Yes	NOT reliable	Yes		N/A	2
5265771	2069_908	Effectiveness of virtual reality-based pain control as compared to standard pain management in children with acute burns: a meta-analysis	Semas, Melissa			Yes	Riaz Qureshi		Yes	Yes	No	Yes	No	No	NOT reliable	No		N/A	3
5265772	2069_909	[Management of first and second grade burns in primary care]	Serrano, Rocio Jimenez and Fernandez, Francisco Pedro Garcia			Yes	Riaz Qureshi		Yes	Yes	No	Yes	Not applicable	Yes	NOT reliable	Yes		N/A	1
5265773	2069_910	Role of systemic antibiotic prophylaxis and burn dressings in preventing invasive burn infections – a systematic review	Vathulya, M. and Kapoor, A. and Chattopadhyay, D. and Rao, N.			Yes	Riaz Qureshi		Yes	No	No	Yes	Not applicable	Yes	NOT reliable	No		N/A	2
5265774	2069_911	Efficacy Of Skin Substitutes For Management Of Acute Burn Cases: A Systematic Review	Wardhana, A. and Valeria, M.			Yes	Riaz Qureshi		Yes	Yes	Yes	Yes	Not applicable	Yes	Reliable	No		N/A

## Sheet: Sheet1
Reliability criteria	Yes	No	Not applicable
Eligibility criteria	128	33
Comprehensive search	65	96
Risk of bias	92	67	2
Appropriate analyses	33	30	98
Appropriate conclusions	104	57
Number of criteria
1	61
2	48
3	27
4	10
5	1
Other reasons only	14
